# Supplementary material for: (E)-(2,4-Dichloro­phen­yl)[2-hydr­oxy-6-(methoxy­imino)cyclo­hex-1-en­yl]methanone
Source: Acta Crystallogr Sect E Struct Rep Online. 2009 Jan 23;65(Pt 2):o355. doi: 10.1107/S1600536809001883 (PMC2968194; doi:10.1107/S1600536809001883)
Supplement: Supplementary file 2 [file e-65-0o355-Isup2.hkl]

# 
# h,k,l, Fc-squared, Fo-squared, sigma(Fo-squared) and status flag 
# 
data_I
_shelx_title ' A in P-1' 
_shelx_refln_list_code          4 
_shelx_F_calc_maximum      120.51 
_exptl_crystal_F_000       324.00 
_reflns_d_resolution_high  0.7703 
 
loop_ 
 _symmetry_equiv_pos_as_xyz 
 'x, y, z' 
 '-x, -y, -z' 
 
_cell_length_a     8.4096 
_cell_length_b     8.9944 
_cell_length_c    11.7402 
_cell_angle_alpha  68.377 
_cell_angle_beta   74.496 
_cell_angle_gamma  62.317 
 
_shelx_F_squared_multiplier     1.000 
 
loop_ 
 _refln_index_h 
 _refln_index_k 
 _refln_index_l 
 _refln_F_squared_calc 
 _refln_F_squared_meas 
 _refln_F_squared_sigma 
 _refln_observed_status 
   2   0   0     9868.76    10645.14    166.07 o 
   3   0   0      690.47      725.42      9.31 o 
   4   0   0      545.73      512.96      5.52 o 
   5   0   0      247.37      246.79      4.42 o 
   6   0   0        0.08        2.24      0.66 o 
   7   0   0       55.96       55.23      1.28 o 
   8   0   0        8.07       12.80      1.95 o 
   9   0   0        0.32        1.36      1.74 o 
  -9   1   0        4.07        5.41      2.28 o 
  -8   1   0       14.68       13.09      1.06 o 
  -7   1   0        0.13        1.16      0.80 o 
  -6   1   0        0.09        0.34      0.65 o 
  -5   1   0      196.71      201.56      4.32 o 
  -4   1   0      396.53      410.46      3.47 o 
  -3   1   0      134.97      132.25      1.22 o 
  -2   1   0     1156.96     1150.03     28.11 o 
  -1   1   0      703.22      648.78      6.93 o 
   2   1   0        1.52        0.61      0.24 o 
   3   1   0       23.97       26.73      0.87 o 
   4   1   0      213.70      201.64      2.58 o 
   5   1   0       34.76       30.59      2.04 o 
   6   1   0      106.24       99.69      1.68 o 
   7   1   0       30.98       27.95      2.30 o 
   8   1   0        0.09        0.03      0.69 o 
   9   1   0        0.14        0.63      0.69 o 
  -8   2   0        6.49        6.07      2.19 o 
  -7   2   0        0.59        1.58      0.85 o 
  -6   2   0        6.88        4.00      1.51 o 
  -5   2   0       51.36       63.01      2.33 o 
  -4   2   0        1.85        1.65      0.46 o 
  -3   2   0      133.70      169.13      2.12 o 
  -2   2   0       58.02       61.59      0.78 o 
  -1   2   0      271.38      268.84      2.43 o 
   0   2   0     4227.63     4536.56     64.73 o 
   1   2   0       41.57       38.19      0.76 o 
   2   2   0     2732.67     2690.15     46.41 o 
   3   2   0      534.51      575.64      4.84 o 
   5   2   0      100.57      102.66      2.11 o 
   6   2   0      140.99      161.98      2.61 o 
   7   2   0      300.64      310.93      3.29 o 
   8   2   0        1.95        2.53      0.50 o 
   9   2   0        0.24       -0.32      0.70 o 
  10   2   0        0.01        0.35      1.13 o 
  -8   3   0        0.22        2.75      1.65 o 
  -7   3   0        5.46        4.12      1.22 o 
  -6   3   0       12.61       14.70      1.24 o 
  -5   3   0        2.06        1.20      0.50 o 
  -4   3   0      133.02      145.37      3.40 o 
  -3   3   0       42.50       43.93      2.31 o 
  -2   3   0      104.07      103.35      3.63 o 
  -1   3   0       19.14       14.70      0.82 o 
   0   3   0      340.04      310.45      2.78 o 
   1   3   0      521.70      505.04      4.37 o 
   2   3   0      527.48      454.83      4.06 o 
   3   3   0      276.30      257.12      4.79 o 
   4   3   0     1852.70     1927.57     29.11 o 
   5   3   0       28.28       30.31      1.36 o 
   6   3   0       97.74      100.44      2.13 o 
   7   3   0        3.64        2.73      0.96 o 
   8   3   0       20.57       18.10      3.58 o 
   9   3   0       12.47       10.57      2.16 o 
  10   3   0        2.22        0.22      1.13 o 
  -7   4   0        0.00       -0.21      1.43 o 
  -6   4   0        1.74        1.69      1.07 o 
  -5   4   0        1.46        0.84      0.57 o 
  -4   4   0        0.00        1.12      0.57 o 
  -3   4   0       46.11       49.67      2.61 o 
  -2   4   0        0.05       -0.10      0.39 o 
  -1   4   0        8.34        8.97      0.55 o 
   0   4   0       12.11       17.30      0.53 o 
   1   4   0       83.35       79.07      0.99 o 
   2   4   0       66.98       63.00      2.34 o 
   3   4   0      436.07      483.82      4.83 o 
   4   4   0       92.93       92.73      2.14 o 
   5   4   0       23.95       24.66      0.58 o 
   6   4   0       19.82       20.55      1.50 o 
   7   4   0        4.05        5.36      0.90 o 
   8   4   0        6.89        9.26      1.14 o 
   9   4   0        5.89        8.85      1.57 o 
  10   4   0       16.04       23.99      6.19 o 
  -5   5   0        0.55        0.87      0.61 o 
  -4   5   0        2.40        1.89      0.66 o 
  -3   5   0        1.06        0.57      0.73 o 
  -2   5   0        4.05        5.35      0.86 o 
  -1   5   0       33.25       31.27      1.15 o 
   0   5   0      267.39      267.83      7.05 o 
   1   5   0      140.33      139.34      1.97 o 
   2   5   0      208.37      184.37      2.42 o 
   3   5   0      198.50      173.11      4.24 o 
   4   5   0      359.18      347.53      7.38 o 
   5   5   0       23.33       24.73      2.52 o 
   6   5   0       10.92       10.42      0.82 o 
   7   5   0       35.39       35.99      2.18 o 
   8   5   0        3.22        0.80      1.09 o 
   9   5   0        1.56        0.73      1.02 o 
  10   5   0        0.05        0.53      1.39 o 
  -5   6   0        0.00        1.50      1.83 o 
  -4   6   0        0.13       -0.05      0.55 o 
  -3   6   0        0.80        0.55      0.88 o 
  -2   6   0        5.98        6.31      1.08 o 
  -1   6   0        0.54        0.12      0.76 o 
   0   6   0        2.92        1.83      0.67 o 
   1   6   0       33.93       33.64      1.18 o 
   2   6   0      150.81      160.74      2.18 o 
   3   6   0        8.57       11.18      0.97 o 
   4   6   0      134.05      118.54      2.96 o 
   5   6   0        0.15        0.12      0.89 o 
   6   6   0      106.31      101.81      3.83 o 
   7   6   0       29.17       18.02      4.19 o 
   8   6   0      118.37      133.68      7.00 o 
   9   6   0        5.34        5.12      2.28 o 
  10   6   0        0.01        0.07      1.86 o 
  -3   7   0        0.08       -0.16      0.67 o 
  -2   7   0       56.14       54.78      1.68 o 
  -1   7   0       24.94       26.76      1.55 o 
   0   7   0       16.17       13.75      1.10 o 
   1   7   0        2.32        2.30      0.83 o 
   2   7   0      198.50      197.05      2.96 o 
   3   7   0      157.69      156.31      3.83 o 
   4   7   0       64.14       63.31      2.47 o 
   5   7   0        2.01        0.59      1.17 o 
   6   7   0        5.16        4.45      1.44 o 
   7   7   0        0.38        0.43      0.65 o 
   8   7   0       10.35        6.96      3.34 o 
   9   7   0        0.97        2.60      1.60 o 
  10   7   0        1.07        1.33      1.61 o 
  -2   8   0        1.64        0.65      0.85 o 
  -1   8   0       14.76       15.33      2.51 o 
   0   8   0       28.45       35.51      1.65 o 
   1   8   0        0.18        0.53      0.69 o 
   2   8   0        9.34       13.30      2.05 o 
   3   8   0       15.63       15.85      3.16 o 
   4   8   0        2.88        3.32      1.37 o 
   5   8   0        0.68        0.77      1.31 o 
   6   8   0       10.40       13.80      3.57 o 
   7   8   0        4.54        3.95      1.91 o 
   8   8   0       10.18       10.81      3.92 o 
   9   8   0        0.37        2.18      1.90 o 
  -1   9   0        1.92        1.86      1.52 o 
   0   9   0       15.47       12.15      1.47 o 
   1   9   0        6.00        4.96      1.29 o 
   2   9   0        2.93        2.88      1.19 o 
   3   9   0        2.70        2.47      0.99 o 
   4   9   0        0.49        0.33      2.14 o 
   5   9   0        0.03        0.40      2.31 o 
   6   9   0        0.73        1.60      2.73 o 
   7   9   0        3.53        3.22      1.93 o 
   8   9   0        2.42        2.33      3.36 o 
   1  10   0        1.02        1.69      1.83 o 
   2  10   0       19.94       32.72      3.06 o 
   3  10   0        0.00        1.38      1.09 o 
   4  10   0        6.10        5.78      3.25 o 
   5  10   0        0.04        2.75      3.10 o 
   6  10   0        2.36        0.02      2.49 o 
   7  10   0        0.36        1.20      1.84 o 
  -6 -10   1       31.75       45.56      3.62 o 
  -5 -10   1        0.27       -1.98      1.98 o 
  -4 -10   1       16.29       16.62      2.56 o 
  -3 -10   1        3.96        3.80      2.27 o 
  -2 -10   1        0.61        1.67      1.19 o 
  -1 -10   1        3.40        2.67      2.10 o 
  -8  -9   1        0.50        1.44      2.05 o 
  -7  -9   1        0.37        1.04      3.10 o 
  -6  -9   1        4.94        5.36      2.05 o 
  -5  -9   1       51.23       47.16      3.17 o 
  -4  -9   1        3.07        4.17      1.22 o 
  -3  -9   1        7.27        7.97      2.22 o 
  -2  -9   1        7.62        9.26      1.57 o 
  -1  -9   1        0.94        1.60      1.20 o 
   0  -9   1        0.02        0.36      1.51 o 
   1  -9   1        6.00        2.94      1.37 o 
  -9  -8   1        4.66        3.34      2.30 o 
  -8  -8   1       20.23       20.08      2.87 o 
  -7  -8   1        1.52        2.24      1.83 o 
  -6  -8   1       68.21       64.28      3.45 o 
  -5  -8   1       41.76       46.76      2.87 o 
  -4  -8   1      131.63      143.02      5.07 o 
  -3  -8   1        2.65        1.64      1.11 o 
  -2  -8   1        1.14        0.76      0.81 o 
  -1  -8   1        1.83        1.93      1.07 o 
   0  -8   1       19.07       14.73      2.01 o 
   1  -8   1        4.71        3.40      0.93 o 
   2  -8   1        4.29        4.11      1.17 o 
   3  -8   1        0.02       -0.19      0.87 o 
  -9  -7   1        0.86        0.35      1.60 o 
  -8  -7   1       11.25       11.85      3.78 o 
  -7  -7   1        6.92        4.51      0.94 o 
  -6  -7   1        1.36        1.13      1.37 o 
  -5  -7   1        9.25        4.82      1.50 o 
  -4  -7   1        2.28        3.03      1.13 o 
  -3  -7   1        3.50        1.25      1.38 o 
  -2  -7   1       96.42      101.18      5.32 o 
  -1  -7   1        0.01        0.24      0.81 o 
   0  -7   1       35.60       40.65      1.66 o 
   1  -7   1       35.68       38.65      1.66 o 
   2  -7   1       23.55       24.73      4.10 o 
   3  -7   1        0.87        0.49      0.85 o 
   4  -7   1        0.06       -0.28      1.06 o 
 -10  -6   1        0.15        0.27      1.48 o 
  -9  -6   1        0.90        1.51      1.45 o 
  -8  -6   1        2.11        0.54      2.42 o 
  -7  -6   1        0.00        0.47      0.62 o 
  -6  -6   1      113.74      107.59      3.45 o 
  -5  -6   1       54.60       53.88      2.44 o 
  -4  -6   1       24.18       19.51      2.54 o 
  -3  -6   1       29.38       25.47      2.58 o 
  -2  -6   1        2.44        1.90      0.67 o 
  -1  -6   1       29.17       27.37      2.33 o 
   0  -6   1        7.33        5.41      1.20 o 
   1  -6   1       27.65       29.75      1.41 o 
   2  -6   1       51.52       49.47      1.57 o 
   3  -6   1       63.19       64.32      1.81 o 
   4  -6   1        3.55        3.14      0.95 o 
   5  -6   1        4.58        0.99      1.27 o 
 -10  -5   1        6.48        8.47      2.28 o 
  -9  -5   1        0.10        0.45      1.20 o 
  -8  -5   1        1.90        1.84      1.44 o 
  -7  -5   1        9.04        5.28      0.63 o 
  -6  -5   1        1.81        2.84      0.91 o 
  -5  -5   1        0.20       -0.23      0.87 o 
  -4  -5   1       48.68       49.79      2.46 o 
  -3  -5   1      210.62      207.43      3.01 o 
  -2  -5   1      153.44      139.80      2.71 o 
  -1  -5   1       11.86       15.35      1.07 o 
   0  -5   1       33.25       34.02      1.13 o 
   1  -5   1       15.70       17.26      2.30 o 
   2  -5   1        5.58        7.28      0.66 o 
   3  -5   1       30.87       30.38      1.22 o 
   4  -5   1        9.21       10.08      2.38 o 
   5  -5   1        1.66        1.22      0.87 o 
   6  -5   1        1.36        1.66      0.90 o 
 -10  -4   1        5.16        4.95      1.65 o 
  -9  -4   1        0.02        1.23      1.64 o 
  -8  -4   1        2.91        2.15      1.15 o 
  -7  -4   1        2.97        3.36      0.97 o 
  -6  -4   1        7.84       10.17      0.62 o 
  -5  -4   1       10.19        9.31      0.61 o 
  -4  -4   1      345.00      413.02      8.04 o 
  -3  -4   1        4.18        6.02      0.61 o 
  -2  -4   1     1190.85     1285.54     15.15 o 
  -1  -4   1      121.68      130.68      1.55 o 
   0  -4   1      859.06      840.76      8.92 o 
   1  -4   1       24.18       21.05      1.52 o 
   2  -4   1       92.14       86.55      2.78 o 
   3  -4   1       30.77       30.22      1.44 o 
   4  -4   1        0.28        0.74      0.90 o 
   5  -4   1       14.43       16.56      2.72 o 
   6  -4   1       10.48        8.88      1.04 o 
   7  -4   1        0.00       -0.12      1.04 o 
 -10  -3   1        7.15        6.77      1.35 o 
  -9  -3   1        0.29       -0.44      1.05 o 
  -8  -3   1        2.40        1.93      1.06 o 
  -7  -3   1        9.67        7.36      1.12 o 
  -6  -3   1      234.07      235.51      4.51 o 
  -5  -3   1       45.22       48.80      1.07 o 
  -4  -3   1      919.61      981.82     10.05 o 
  -3  -3   1      786.23      843.25      9.80 o 
  -2  -3   1     2549.97     2553.93     50.79 o 
  -1  -3   1       19.88       19.49      0.67 o 
   0  -3   1      218.98      235.47      2.42 o 
   1  -3   1       30.96       31.74      1.68 o 
   2  -3   1      137.94      148.45      3.05 o 
   3  -3   1       13.88       10.70      1.43 o 
   4  -3   1       15.27       15.10      0.99 o 
   5  -3   1        0.10        0.54      0.64 o 
   6  -3   1        3.99        5.76      0.79 o 
   7  -3   1        0.21       -0.09      1.62 o 
   8  -3   1        0.14        0.86      1.08 o 
 -10  -2   1        0.78        0.73      1.60 o 
  -9  -2   1        2.42        3.11      1.19 o 
  -8  -2   1        0.23        0.32      0.63 o 
  -7  -2   1      172.00      180.82      2.31 o 
  -6  -2   1        6.49       10.04      1.09 o 
  -5  -2   1       11.57       10.46      0.94 o 
  -4  -2   1       63.78       63.30      2.08 o 
  -3  -2   1       66.75       72.09      2.02 o 
  -2  -2   1      106.28      106.45      1.27 o 
  -1  -2   1      145.45      135.21      2.22 o 
   0  -2   1      625.82      560.74      4.85 o 
   1  -2   1      463.53      418.08      3.82 o 
   2  -2   1      343.33      319.37      4.30 o 
   3  -2   1      482.19      513.39      5.30 o 
   4  -2   1        2.01        2.74      0.88 o 
   5  -2   1       15.59       18.26      0.80 o 
   6  -2   1       12.47       14.00      1.12 o 
   7  -2   1        0.11        0.80      1.64 o 
   8  -2   1        0.69        2.11      1.22 o 
  -9  -1   1        0.13        0.32      0.76 o 
  -8  -1   1       11.06        8.41      0.66 o 
  -7  -1   1       31.66       35.56      1.37 o 
  -6  -1   1      709.93      707.89      6.90 o 
  -5  -1   1      126.72      122.15      1.17 o 
  -4  -1   1      278.88      287.31      3.33 o 
  -3  -1   1      182.13      197.90      1.36 o 
  -2  -1   1     3145.60     3102.73     32.08 o 
  -1  -1   1      271.52      257.87      1.91 o 
   0  -1   1      670.68      656.03      5.79 o 
   1  -1   1     3170.45     3187.39     40.65 o 
   2  -1   1     1178.76     1146.91     12.08 o 
   3  -1   1      722.05      753.56     11.82 o 
   4  -1   1      150.75      138.98      2.29 o 
   5  -1   1        0.05        0.34      0.57 o 
   6  -1   1      147.71      144.67      3.16 o 
   7  -1   1       61.42       61.55      4.32 o 
   8  -1   1        8.70        6.07      1.17 o 
   9  -1   1        0.07        3.70      1.20 o 
  -9   0   1        0.15        1.46      1.32 o 
  -8   0   1        2.27        1.12      0.72 o 
  -7   0   1       50.77       49.88      1.46 o 
  -6   0   1       25.70       33.18      0.88 o 
  -5   0   1      144.18      141.93      3.11 o 
  -4   0   1       63.87       58.94      1.66 o 
  -3   0   1       28.89       30.96      0.69 o 
  -2   0   1       15.12       16.81      0.42 o 
  -1   0   1     2052.54     2202.77     16.92 o 
   1   0   1     1280.68     1272.76     11.88 o 
   2   0   1     9713.01    10636.00    204.33 o 
   3   0   1      366.85      364.07      3.49 o 
   4   0   1      558.18      551.27      5.77 o 
   5   0   1      126.53      129.62      1.46 o 
   6   0   1      384.33      362.44      7.81 o 
   7   0   1        8.35        8.36      0.96 o 
   8   0   1        9.62        6.34      1.40 o 
   9   0   1        4.77        2.23      0.98 o 
  -9   1   1        0.04        0.85      0.75 o 
  -8   1   1        7.03        8.85      0.86 o 
  -7   1   1        0.19        0.60      0.98 o 
  -6   1   1       23.91       29.02      1.50 o 
  -5   1   1        4.17        4.44      0.50 o 
  -4   1   1      210.45      240.78      2.68 o 
  -3   1   1     1474.91     1703.56     19.94 o 
  -2   1   1      411.04      379.89      4.30 o 
  -1   1   1      487.87      464.88      7.97 o 
   2   1   1      830.64      875.68      7.81 o 
   3   1   1      387.28      394.37      5.55 o 
   4   1   1       16.26       17.35      1.32 o 
   5   1   1      374.36      387.59     11.41 o 
   6   1   1        0.52        0.43      0.36 o 
   7   1   1       38.54       42.25      1.03 o 
   8   1   1        0.30        1.04      0.62 o 
   9   1   1        1.36        1.89      1.06 o 
  10   1   1        0.17        0.20      1.14 o 
  -8   2   1        2.67        4.11      1.11 o 
  -7   2   1        2.02        2.58      1.24 o 
  -6   2   1        0.27        0.18      0.67 o 
  -5   2   1       10.85       13.59      2.03 o 
  -4   2   1      113.96      113.96      2.44 o 
  -3   2   1       94.51      102.92      0.85 o 
  -2   2   1     1467.34     1523.78     15.68 o 
  -1   2   1        2.27        2.66      0.23 o 
   0   2   1      156.88      155.15      1.16 o 
   1   2   1        7.42        7.64      0.35 o 
   3   2   1      698.74      762.60     11.14 o 
   4   2   1       54.91       54.45      0.90 o 
   5   2   1        0.25        0.18      0.29 o 
   6   2   1        0.75        0.34      0.40 o 
   7   2   1        8.66       12.38      0.81 o 
   8   2   1       11.83       15.34      1.54 o 
   9   2   1       24.35       24.08      1.33 o 
  10   2   1        7.23        6.90      2.33 o 
  -7   3   1        0.28        1.10      1.40 o 
  -6   3   1       15.25       13.57      3.83 o 
  -5   3   1       37.10       44.36      2.05 o 
  -4   3   1        7.79        8.25      0.72 o 
  -3   3   1       23.61       30.20      0.69 o 
  -2   3   1        5.37        3.69      0.69 o 
  -1   3   1       18.06       15.61      0.45 o 
   0   3   1      152.61      181.47      2.35 o 
   1   3   1       47.39       44.84      1.97 o 
   2   3   1      491.47      463.16      5.69 o 
   3   3   1     1282.09     1369.79     20.85 o 
   5   3   1      248.22      254.39      4.12 o 
   6   3   1       26.44       16.97      1.31 o 
   7   3   1       31.71       31.17      3.01 o 
   8   3   1        0.16        1.31      1.93 o 
   9   3   1       13.90       10.43      1.58 o 
  10   3   1        9.25        5.76      2.19 o 
  -7   4   1        0.94        1.71      1.62 o 
  -6   4   1        0.35        0.68      0.67 o 
  -5   4   1       31.85       31.52      4.92 o 
  -4   4   1        0.14        0.59      0.44 o 
  -3   4   1       51.25       42.56      4.05 o 
  -2   4   1       92.68       92.12      1.37 o 
  -1   4   1      249.02      235.63      2.20 o 
   0   4   1      183.37      165.21      2.43 o 
   1   4   1      870.70      901.63     14.38 o 
   2   4   1       77.02       75.39      0.95 o 
   3   4   1       23.02       17.00      1.46 o 
   4   4   1      168.53      173.67      2.89 o 
   5   4   1        7.44        8.47      1.74 o 
   6   4   1       79.45      100.10      2.18 o 
   7   4   1        0.48        0.02      0.81 o 
   8   4   1       24.75       34.47      2.84 o 
   9   4   1        0.01       -0.18      1.05 o 
  10   4   1        9.83        9.30      1.83 o 
  -6   5   1        1.97        1.57      1.72 o 
  -5   5   1       15.63       15.60      0.79 o 
  -4   5   1       58.68       52.00      1.72 o 
  -3   5   1       53.53       54.25      1.94 o 
  -2   5   1       16.45       19.35      1.40 o 
  -1   5   1       54.10       55.89      2.14 o 
   0   5   1      357.02      372.06      7.91 o 
   1   5   1      173.64      166.41      1.98 o 
   2   5   1     1834.22     1890.70     24.07 o 
   3   5   1       27.24       20.29      1.08 o 
   4   5   1      379.58      377.79      5.95 o 
   5   5   1        9.53        7.81      1.13 o 
   6   5   1      124.32       99.97      2.77 o 
   7   5   1        2.39        4.47      1.16 o 
   8   5   1        6.21        9.75      2.30 o 
   9   5   1        0.26        0.50      0.98 o 
  10   5   1        1.13        0.51      1.12 o 
  -4   6   1        8.09        6.87      1.79 o 
  -3   6   1       35.31       32.28      1.73 o 
  -2   6   1       10.06        7.35      0.94 o 
  -1   6   1        5.70        3.31      0.57 o 
   0   6   1        0.22        0.83      0.72 o 
   1   6   1      153.39      140.81      5.93 o 
   2   6   1        5.06        6.78      1.73 o 
   3   6   1       41.95       45.49      1.57 o 
   4   6   1      172.35      160.44      4.58 o 
   5   6   1        1.48        0.50      1.64 o 
   6   6   1       25.80       28.49      1.05 o 
   7   6   1       22.41       22.95      3.36 o 
   8   6   1        5.58        4.33      1.44 o 
   9   6   1        1.53        1.17      1.33 o 
  10   6   1       12.50       10.22      1.67 o 
  -3   7   1        0.07        0.00      0.46 o 
  -2   7   1        5.32        7.00      1.11 o 
  -1   7   1        5.11        5.34      1.08 o 
   0   7   1      100.10      103.29      2.58 o 
   1   7   1        0.10        0.51      0.92 o 
   2   7   1      196.79      190.50      3.73 o 
   3   7   1        4.98        2.99      1.74 o 
   4   7   1      523.66      519.17      9.59 o 
   5   7   1      189.92      191.76      4.45 o 
   6   7   1       44.92       48.25      2.47 o 
   7   7   1        4.65        1.04      1.29 o 
   8   7   1        0.00       -0.02      2.09 o 
   9   7   1        0.17        0.69      1.89 o 
  10   7   1        3.80        1.69      2.31 o 
  -3   8   1        3.09        4.56      2.42 o 
  -2   8   1       11.14        8.44      1.86 o 
  -1   8   1       23.83       25.59      1.76 o 
   0   8   1        7.15        4.54      0.93 o 
   1   8   1        4.57        3.72      0.76 o 
   2   8   1       20.39       23.57      2.30 o 
   3   8   1       30.33       27.25      1.79 o 
   4   8   1       51.04       47.80      3.71 o 
   5   8   1       21.75       24.45      2.24 o 
   6   8   1       56.76       64.05      4.54 o 
   7   8   1        1.30        1.04      1.41 o 
   8   8   1        0.71        2.31      2.82 o 
   9   8   1        0.10       -0.07      1.35 o 
  -1   9   1        5.22        3.97      1.05 o 
   0   9   1        0.03        0.08      0.81 o 
   1   9   1        4.97        4.68      1.15 o 
   2   9   1        8.53        7.46      1.02 o 
   3   9   1       11.10        8.87      1.57 o 
   4   9   1        6.10        3.53      2.38 o 
   5   9   1       16.25        9.68      3.05 o 
   6   9   1        0.00       -0.12      2.09 o 
   7   9   1        4.79        4.09      1.84 o 
   8   9   1       14.32       15.17      4.26 o 
   9   9   1        0.49        2.17      1.68 o 
   0  10   1        0.00        0.28      0.93 o 
   1  10   1        1.58        0.64      1.15 o 
   2  10   1        0.29       -0.68      1.31 o 
   3  10   1        2.01        2.05      2.51 o 
   4  10   1       49.01       62.40      3.25 o 
   5  10   1        6.16        5.86      1.90 o 
   6  10   1       22.50       22.50      2.58 o 
   7  10   1        1.06        1.71      1.81 o 
   8  10   1        3.02       -0.56      3.03 o 
   4  11   1        0.10        1.20      1.62 o 
   5  11   1        0.03        2.21      1.79 o 
  -5 -10   2       19.07       17.05      2.96 o 
  -4 -10   2        8.35       20.44      2.03 o 
  -3 -10   2        7.99        8.36      4.13 o 
  -2 -10   2        0.12        4.88      1.78 o 
  -7  -9   2        7.07        6.79      4.18 o 
  -6  -9   2       10.38        9.94      2.47 o 
  -5  -9   2        0.05       -0.66      1.69 o 
  -4  -9   2       34.08       28.82      9.07 o 
  -3  -9   2        0.47        0.79      1.08 o 
  -2  -9   2       15.95       14.36      2.53 o 
  -1  -9   2        0.01        1.48      1.33 o 
   0  -9   2        0.03       -0.77      1.27 o 
  -8  -8   2        4.01        3.71      2.19 o 
  -7  -8   2        2.11        3.81      3.50 o 
  -6  -8   2       19.48       18.25      2.58 o 
  -5  -8   2       54.95       63.19      2.37 o 
  -4  -8   2        3.94        3.57      1.32 o 
  -3  -8   2        0.07        1.45      0.98 o 
  -2  -8   2        7.47        9.18      2.07 o 
  -1  -8   2        0.01       -0.25      1.03 o 
   0  -8   2        4.32        3.24      1.02 o 
   1  -8   2        8.67        6.44      1.30 o 
   2  -8   2        1.09        0.19      0.81 o 
  -9  -7   2        1.96        2.04      2.05 o 
  -8  -7   2        8.89       10.72      4.04 o 
  -7  -7   2       10.37       10.05      1.02 o 
  -6  -7   2        1.39        1.67      1.51 o 
  -5  -7   2       10.44        9.91      1.27 o 
  -4  -7   2       64.24       77.09      2.15 o 
  -3  -7   2      186.92      195.47      3.55 o 
  -2  -7   2        0.03        1.07      1.00 o 
  -1  -7   2      118.11      115.08      2.47 o 
   0  -7   2        8.11       10.98      1.15 o 
   1  -7   2       12.32       12.07      1.13 o 
   2  -7   2        2.97        2.96      1.37 o 
   3  -7   2        1.62        1.04      0.98 o 
   4  -7   2        0.34        0.75      1.09 o 
  -9  -6   2        1.74        0.56      2.80 o 
  -8  -6   2        0.82        0.57      0.48 o 
  -7  -6   2        0.45        0.63      0.52 o 
  -6  -6   2        0.27        1.37      0.84 o 
  -5  -6   2       15.53       16.22      1.31 o 
  -4  -6   2       13.44       15.96      2.78 o 
  -3  -6   2       45.95       38.86      1.37 o 
  -2  -6   2      121.09      124.16      2.59 o 
  -1  -6   2        1.95        1.09      0.81 o 
   0  -6   2       50.19       47.03      1.69 o 
   1  -6   2        5.95        6.71      1.10 o 
   2  -6   2        4.64        4.42      0.82 o 
   3  -6   2        2.16        1.81      0.97 o 
   4  -6   2        9.19        5.91      1.22 o 
   5  -6   2        0.02        0.77      1.10 o 
  -9  -5   2        0.52        1.91      1.14 o 
  -8  -5   2        0.21        0.16      1.22 o 
  -7  -5   2        1.12       -0.55      0.65 o 
  -6  -5   2       16.64       12.83      0.77 o 
  -5  -5   2       48.33       48.36      2.19 o 
  -4  -5   2       57.55       56.69      1.46 o 
  -3  -5   2       44.61       43.88      1.51 o 
  -2  -5   2       33.60       31.40      1.07 o 
  -1  -5   2      579.74      549.27      6.95 o 
   0  -5   2       31.53       32.91      2.09 o 
   1  -5   2       17.15       17.28      1.14 o 
   2  -5   2        7.33        6.44      0.92 o 
   3  -5   2       16.63       14.79      1.37 o 
   4  -5   2        0.95        1.72      1.28 o 
   5  -5   2       19.62       18.85      1.62 o 
   6  -5   2        0.86        0.58      1.05 o 
 -10  -4   2        0.09        1.13      1.41 o 
  -9  -4   2       16.45       20.34      2.19 o 
  -8  -4   2        3.55        6.76      1.36 o 
  -7  -4   2       20.88       22.83      0.76 o 
  -6  -4   2        1.21        0.08      0.63 o 
  -5  -4   2       20.64       17.49      1.38 o 
  -4  -4   2       99.21      101.97      2.45 o 
  -3  -4   2       16.67       22.59      0.84 o 
  -2  -4   2      139.13      160.74      1.98 o 
  -1  -4   2      148.03      154.72      1.96 o 
   0  -4   2      829.80      855.88     10.08 o 
   1  -4   2       37.04       35.24      1.17 o 
   2  -4   2      447.83      442.19      8.60 o 
   3  -4   2       28.69       34.40      1.26 o 
   4  -4   2       91.56       96.30      3.90 o 
   5  -4   2       23.71       23.75      5.77 o 
   6  -4   2       12.26        6.61      1.29 o 
   7  -4   2        0.11        0.30      0.84 o 
 -10  -3   2        4.39        2.98      1.42 o 
  -9  -3   2        2.31        3.72      1.08 o 
  -8  -3   2        0.19        0.59      0.99 o 
  -7  -3   2       18.10       15.52      0.80 o 
  -6  -3   2        0.17        0.43      0.67 o 
  -5  -3   2       86.35       78.27      1.10 o 
  -4  -3   2      187.27      168.78      2.08 o 
  -3  -3   2       25.19       21.29      0.77 o 
  -2  -3   2      856.93      841.12      8.74 o 
  -1  -3   2      825.71      815.71      8.77 o 
   0  -3   2      959.86      952.83     12.09 o 
   1  -3   2       14.61       16.04      0.64 o 
   2  -3   2       12.83       15.92      0.81 o 
   3  -3   2        1.25        0.50      0.80 o 
   4  -3   2        0.00        0.93      0.66 o 
   5  -3   2        0.51        0.14      0.57 o 
   6  -3   2        8.37        8.77      1.20 o 
   7  -3   2        2.40        2.95      0.89 o 
  -9  -2   2        1.10        0.49      1.03 o 
  -8  -2   2        6.60        9.25      1.03 o 
  -7  -2   2        1.67        4.13      0.79 o 
  -6  -2   2       87.13       67.49      1.51 o 
  -5  -2   2       64.67       76.50      2.43 o 
  -4  -2   2        4.70        4.84      0.38 o 
  -3  -2   2       37.82       35.90      1.14 o 
  -2  -2   2       54.49       50.38      1.52 o 
  -1  -2   2       23.91       22.53      3.02 o 
   0  -2   2       63.61       68.68      0.93 o 
   1  -2   2        3.29        1.99      0.64 o 
   2  -2   2      103.37      109.66      1.88 o 
   3  -2   2      279.09      272.43      3.19 o 
   4  -2   2       17.47       18.81      1.28 o 
   5  -2   2       29.89       30.83      1.28 o 
   6  -2   2        9.52       12.95      2.42 o 
   7  -2   2        5.69        3.94      0.97 o 
   8  -2   2       20.74       27.41      3.50 o 
  -9  -1   2        0.37        1.74      0.89 o 
  -8  -1   2        2.73        4.45      0.86 o 
  -7  -1   2        7.26        5.93      0.63 o 
  -6  -1   2       10.19       11.51      0.87 o 
  -5  -1   2       22.58       25.72      0.59 o 
  -4  -1   2      473.88      487.99      4.33 o 
  -3  -1   2       48.86       44.64      1.26 o 
  -2  -1   2      120.91      111.26      1.02 o 
  -1  -1   2       65.35       71.12      1.14 o 
   0  -1   2     8298.46     8685.84    155.01 o 
   1  -1   2       11.19        9.99      0.57 o 
   2  -1   2       68.73       82.60      1.01 o 
   3  -1   2      914.00      920.47     10.47 o 
   4  -1   2       72.82       76.76      2.03 o 
   5  -1   2      711.81      783.60     10.67 o 
   6  -1   2       30.99       29.06      2.24 o 
   7  -1   2      140.44      146.33      2.66 o 
   8  -1   2       40.26       45.32      4.52 o 
   9  -1   2        1.16        0.86      0.89 o 
  -9   0   2        2.50        3.87      1.24 o 
  -8   0   2        0.20        0.39      0.56 o 
  -7   0   2       36.55       30.46      1.61 o 
  -6   0   2       11.03        7.49      0.67 o 
  -5   0   2       61.70       48.90      0.82 o 
  -4   0   2       28.77       29.23      0.72 o 
  -3   0   2      450.82      448.95      3.25 o 
  -2   0   2      192.98      191.18      1.93 o 
  -1   0   2     1823.33     1815.75     23.26 o 
   0   0   2      927.84      920.21     10.71 o 
   1   0   2      245.27      224.78      1.78 o 
   2   0   2      562.57      559.63      5.25 o 
   3   0   2     1394.77     1452.32     20.96 o 
   4   0   2       54.14       49.70      0.92 o 
   5   0   2      429.98      433.88      5.21 o 
   6   0   2      107.16      121.25      2.36 o 
   7   0   2        8.11        5.78      1.20 o 
   8   0   2        0.83       -1.24      1.24 o 
   9   0   2        0.77       -0.26      0.93 o 
  -8   1   2        5.67        6.29      1.20 o 
  -7   1   2       12.35       10.94      0.83 o 
  -6   1   2        7.36       11.85      1.69 o 
  -5   1   2        1.45        2.00      0.43 o 
  -4   1   2       13.46       14.79      0.67 o 
  -3   1   2      389.20      445.21      3.62 o 
  -2   1   2        6.96        5.96      0.24 o 
  -1   1   2      469.09      442.79      2.87 o 
   0   1   2        0.07        0.02      0.11 o 
   1   1   2       40.73       33.96      0.38 o 
   2   1   2     1490.71     1397.02     24.81 o 
   3   1   2       18.13        8.39      0.76 o 
   4   1   2      184.65      179.38      3.43 o 
   5   1   2       37.41       40.82      1.83 o 
   6   1   2      116.57      117.63      2.58 o 
   7   1   2      349.24      366.85      4.29 o 
   8   1   2        0.95        0.22      0.86 o 
   9   1   2        0.04        0.62      0.86 o 
  10   1   2        0.48        4.12      1.65 o 
  -8   2   2        2.84        5.02      1.51 o 
  -7   2   2        0.74        2.28      0.76 o 
  -6   2   2       12.09       12.41      0.88 o 
  -5   2   2        5.18        5.70      0.90 o 
  -4   2   2       50.37       50.88      1.25 o 
  -3   2   2      517.10      597.80      5.77 o 
  -2   2   2       31.64       41.21      1.12 o 
  -1   2   2      235.79      242.80      3.03 o 
   0   2   2     1104.36     1125.44     14.17 o 
   1   2   2     1343.77     1377.55     13.24 o 
   2   2   2      129.45      119.52      2.06 o 
   3   2   2      124.10      117.25      1.74 o 
   4   2   2      303.46      350.57      3.43 o 
   5   2   2        4.46        3.16      0.77 o 
   6   2   2        2.75        1.81      0.43 o 
   7   2   2       30.39       24.64      0.89 o 
   8   2   2        0.97        0.46      0.61 o 
   9   2   2        1.62        1.92      0.95 o 
  10   2   2        1.30        0.73      2.37 o 
  -7   3   2        1.34        3.06      1.00 o 
  -6   3   2        4.19        5.67      1.36 o 
  -5   3   2        9.92       10.20      1.09 o 
  -4   3   2        0.17        0.10      0.46 o 
  -3   3   2       85.33       90.56      1.48 o 
  -2   3   2      121.08      131.19      1.52 o 
  -1   3   2       77.52       74.53      1.76 o 
   0   3   2      256.80      236.83      1.92 o 
   1   3   2     1192.00     1174.63     22.47 o 
   3   3   2      171.60      152.35      5.85 o 
   4   3   2     1195.30     1314.68     20.57 o 
   5   3   2      220.83      242.94      5.39 o 
   6   3   2        0.22        1.11      1.46 o 
   7   3   2       13.40       11.77      0.51 o 
   8   3   2        0.33        0.17      0.40 o 
   9   3   2        2.08        0.49      0.53 o 
  10   3   2       19.69       26.28      2.47 o 
  -7   4   2        0.75       -0.85      1.55 o 
  -6   4   2        5.30        5.19      1.67 o 
  -5   4   2       31.28       34.37      2.19 o 
  -4   4   2       49.16       48.96      1.44 o 
  -3   4   2        2.34        2.12      0.37 o 
  -2   4   2      177.54      179.73      1.48 o 
  -1   4   2        3.95        3.30      0.32 o 
   0   4   2      484.31      484.51      4.34 o 
   1   4   2      496.15      470.83      6.35 o 
   2   4   2       11.65       11.12      0.61 o 
   3   4   2      327.55      324.99      5.29 o 
   4   4   2       22.12       30.05      0.35 o 
   5   4   2       19.35       19.49      1.20 o 
   6   4   2       14.48       17.73      1.39 o 
   7   4   2        0.60        0.73      1.04 o 
   8   4   2        1.90        1.64      1.25 o 
   9   4   2        5.13        3.03      1.10 o 
  10   4   2        1.86        1.95      1.17 o 
  -6   5   2        5.60        6.82      2.02 o 
  -5   5   2        0.87        0.47      1.39 o 
  -4   5   2       16.20       14.27      1.01 o 
  -3   5   2        0.99        1.35      0.42 o 
  -2   5   2       35.98       38.37      0.88 o 
  -1   5   2       28.39       31.17      0.90 o 
   0   5   2       25.51       30.10      1.21 o 
   1   5   2      610.81      578.03      5.85 o 
   2   5   2      217.66      215.85      4.18 o 
   3   5   2      121.62      119.41      2.19 o 
   4   5   2      268.67      270.96      5.55 o 
   5   5   2      100.49       97.81      2.31 o 
   6   5   2        2.64        2.00      0.88 o 
   7   5   2        7.40        7.32      1.22 o 
   8   5   2       35.36       24.49      1.81 o 
   9   5   2       15.18       18.14      1.86 o 
  10   5   2        1.26        3.06      1.32 o 
  -5   6   2        0.51        1.22      1.74 o 
  -3   6   2        0.05        0.16      0.44 o 
  -2   6   2      329.83      330.52      3.86 o 
  -1   6   2      104.51       90.95      3.55 o 
   0   6   2       62.19       57.08      1.32 o 
   1   6   2        0.22        0.57      0.63 o 
   2   6   2       12.83       15.00      1.44 o 
   3   6   2        0.02       -0.68      1.15 o 
   4   6   2      100.87       90.52      2.26 o 
   5   6   2      199.30      191.68      5.39 o 
   6   6   2       88.50       78.43      2.52 o 
   7   6   2       46.60       50.73      2.14 o 
   8   6   2        9.19        7.42      1.51 o 
   9   6   2        1.17        2.21      1.42 o 
  10   6   2        0.88        0.86      1.18 o 
  -2   7   2        4.45        5.79      1.66 o 
  -1   7   2       19.01       18.04      0.80 o 
   0   7   2      176.07      186.07      3.47 o 
   1   7   2      108.72      110.81      3.16 o 
   2   7   2      168.53      182.75      4.86 o 
   3   7   2        7.35       13.03      2.14 o 
   4   7   2        9.59       12.41      1.34 o 
   5   7   2       45.47       44.95      2.05 o 
   6   7   2        2.20        1.27      1.13 o 
   7   7   2        1.55        2.47      1.37 o 
   8   7   2        1.07        1.74      1.29 o 
   9   7   2        7.13        9.32      2.29 o 
  10   7   2        0.00       -1.16      1.60 o 
  -2   8   2       23.99       28.40      2.99 o 
  -1   8   2       23.27       18.46      2.78 o 
   0   8   2      110.94      102.63      2.69 o 
   1   8   2       12.04        7.28      0.89 o 
   2   8   2       21.20       22.69      1.46 o 
   3   8   2       42.71       45.17      1.88 o 
   4   8   2       11.22        7.27      2.28 o 
   5   8   2      509.70      491.17     12.48 o 
   6   8   2        0.42        1.27      2.11 o 
   7   8   2       54.73       51.21      0.96 o 
   8   8   2        2.29        0.75      1.23 o 
   9   8   2       11.78        8.88      2.69 o 
  10   8   2        4.43        5.48      2.78 o 
  -1   9   2        1.26        1.58      1.86 o 
   0   9   2        2.70        1.01      1.58 o 
   1   9   2        4.84        3.57      1.93 o 
   2   9   2        8.11        6.54      2.18 o 
   3   9   2       34.30       41.15      3.36 o 
   4   9   2        4.61        4.12      1.32 o 
   5   9   2        0.41        1.25      1.20 o 
   6   9   2       21.39       24.87      2.18 o 
   7   9   2       17.17       18.71      2.19 o 
   8   9   2        1.04        0.54      1.53 o 
   9   9   2        1.51        3.60      1.79 o 
   1  10   2        1.16        0.24      1.08 o 
   2  10   2        6.93        3.17      2.33 o 
   3  10   2       11.03       12.56      1.77 o 
   4  10   2        8.46        6.70      1.67 o 
   5  10   2       57.71       64.00      3.22 o 
   6  10   2       18.17       21.39      1.22 o 
   7  10   2       39.75       46.10      5.45 o 
   8  10   2        0.06        1.97      1.91 o 
   3  11   2       23.83       21.63      2.24 o 
   4  11   2        1.86        0.33      2.31 o 
   5  11   2        9.10       10.79      3.52 o 
   6  11   2        0.71        2.87      1.81 o 
  -6  -9   3        3.35        4.65      2.37 o 
  -5  -9   3        1.24        2.88      1.70 o 
  -4  -9   3        1.01        3.71      1.97 o 
  -3  -9   3        2.69        3.28      2.29 o 
  -2  -9   3        9.44        8.77      1.91 o 
  -1  -9   3        0.65        5.44      2.93 o 
   0  -9   3       12.28        9.29      3.35 o 
  -8  -8   3        0.29        0.45      1.93 o 
  -7  -8   3       15.32        9.65      1.99 o 
  -6  -8   3        1.05       -0.24      1.65 o 
  -5  -8   3       34.66       36.96      2.46 o 
  -4  -8   3        0.27       -0.53      1.23 o 
  -3  -8   3       38.53       43.46      2.38 o 
  -2  -8   3        0.92        1.43      1.07 o 
  -1  -8   3        2.11        6.58      5.66 o 
   0  -8   3        8.56        6.79      1.55 o 
   1  -8   3        7.82       11.31      2.14 o 
   2  -8   3        2.81        3.62      2.06 o 
  -8  -7   3       10.42        9.21      4.05 o 
  -7  -7   3        0.07        0.05      0.63 o 
  -6  -7   3        3.36        5.67      1.91 o 
  -5  -7   3        3.34        2.82      1.12 o 
  -4  -7   3       38.12       43.18      2.28 o 
  -3  -7   3        4.96        4.68      1.36 o 
  -2  -7   3       43.54       51.05      2.25 o 
  -1  -7   3       15.48       14.44      1.59 o 
   0  -7   3        0.06        0.33      1.35 o 
   1  -7   3        2.25        1.34      0.92 o 
   2  -7   3        9.73        8.09      1.19 o 
   3  -7   3        8.17        6.24      1.20 o 
  -9  -6   3        0.03       -0.23      2.75 o 
  -8  -6   3        0.39        0.33      0.62 o 
  -7  -6   3       58.07       58.03      3.18 o 
  -6  -6   3        1.96        1.14      0.97 o 
  -5  -6   3       41.46       44.58      1.76 o 
  -4  -6   3        5.26        4.06      1.21 o 
  -3  -6   3       96.56       89.37      2.11 o 
  -2  -6   3        1.06        0.76      0.97 o 
  -1  -6   3       13.51       13.52      2.56 o 
   0  -6   3        0.92        2.67      0.92 o 
   1  -6   3        0.60       -0.30      0.70 o 
   2  -6   3        1.64        1.23      0.81 o 
   3  -6   3        6.92        6.46      1.28 o 
   4  -6   3        0.00        0.04      0.78 o 
   5  -6   3        0.02        0.86      1.37 o 
  -9  -5   3        0.21       -0.31      1.50 o 
  -8  -5   3        3.60        2.55      0.98 o 
  -7  -5   3        0.29        0.48      0.81 o 
  -6  -5   3       12.03        9.38      1.63 o 
  -5  -5   3       24.75       25.15      1.40 o 
  -4  -5   3      148.08      154.84      3.54 o 
  -3  -5   3      204.62      203.75      3.42 o 
  -2  -5   3      182.83      173.56      3.09 o 
  -1  -5   3       21.10       16.00      1.20 o 
   0  -5   3       66.73       75.68      3.54 o 
   1  -5   3       33.82       40.66      2.64 o 
   2  -5   3        5.41        4.44      2.98 o 
   3  -5   3       50.97       54.26      1.96 o 
   4  -5   3        1.05        2.35      1.49 o 
   5  -5   3        1.84        2.68      1.23 o 
   6  -5   3        4.54        3.52      2.60 o 
  -9  -4   3       10.38       11.13      3.81 o 
  -8  -4   3        0.23        0.68      2.12 o 
  -7  -4   3        2.94        5.20      1.11 o 
  -6  -4   3        5.42        6.14      0.90 o 
  -5  -4   3       44.82       44.82      1.57 o 
  -4  -4   3       75.55       70.88      1.56 o 
  -3  -4   3      110.94      102.76      2.07 o 
  -2  -4   3       14.92       12.59      0.78 o 
  -1  -4   3       48.99       55.43      1.51 o 
   0  -4   3        1.41        2.20      0.93 o 
   1  -4   3      107.88      109.94      2.16 o 
   2  -4   3        0.01        0.70      1.04 o 
   3  -4   3       27.68       34.07      2.00 o 
   4  -4   3        0.77        0.47      1.37 o 
   5  -4   3        5.05        3.71      1.53 o 
   6  -4   3        3.96        2.95      1.27 o 
   7  -4   3        0.29        2.74      2.27 o 
  -9  -3   3       10.80        9.90      4.76 o 
  -8  -3   3        7.97        5.34      1.04 o 
  -7  -3   3        9.49       11.68      1.51 o 
  -6  -3   3       17.63       18.90      1.49 o 
  -5  -3   3       25.16       25.48      1.11 o 
  -4  -3   3       39.87       37.68      1.46 o 
  -3  -3   3      571.20      562.07      7.25 o 
  -2  -3   3        0.90        0.47      0.50 o 
  -1  -3   3      529.41      495.23      5.08 o 
   0  -3   3       46.84       53.96      2.23 o 
   1  -3   3      486.41      485.91      5.17 o 
   2  -3   3        0.00        0.04      0.57 o 
   3  -3   3       40.74       40.54      1.37 o 
   4  -3   3        2.50        2.34      0.69 o 
   5  -3   3       15.63       16.66      1.26 o 
   6  -3   3        0.07        0.70      1.34 o 
   7  -3   3        0.51       -0.33      1.46 o 
  -9  -2   3        1.47        1.94      1.13 o 
  -8  -2   3       25.05       34.38      2.37 o 
  -7  -2   3       25.55       20.74      1.13 o 
  -6  -2   3      437.63      463.20      7.68 o 
  -5  -2   3        2.09        3.36      0.71 o 
  -4  -2   3       38.80       37.12      1.38 o 
  -3  -2   3       26.94       25.28      0.65 o 
  -2  -2   3      358.78      365.43      4.21 o 
  -1  -2   3     1863.46     1765.52     20.38 o 
   0  -2   3      720.89      736.35      7.71 o 
   1  -2   3     1259.19     1198.40     13.56 o 
   2  -2   3       90.18       94.11      1.34 o 
   3  -2   3      100.43      111.54      1.91 o 
   4  -2   3        0.10        0.02      0.58 o 
   5  -2   3        9.11       11.04      3.47 o 
   6  -2   3       29.23       30.52      3.11 o 
   7  -2   3       17.88       14.08      2.96 o 
   8  -2   3        9.58        9.36      3.13 o 
  -9  -1   3        0.00        0.45      1.28 o 
  -8  -1   3        0.01        0.33      0.68 o 
  -7  -1   3        0.11       -0.16      0.56 o 
  -6  -1   3       47.14       48.21      1.76 o 
  -5  -1   3        5.63        4.35      0.48 o 
  -4  -1   3        1.02        0.89      0.43 o 
  -3  -1   3        2.53        1.37      0.32 o 
  -2  -1   3        8.29        9.30      0.70 o 
  -1  -1   3      291.96      263.49      2.97 o 
   0  -1   3     4502.40     4640.00     68.41 o 
   1  -1   3        7.75        7.81      1.27 o 
   2  -1   3        1.75        1.71      0.41 o 
   3  -1   3        1.65        1.70      0.82 o 
   4  -1   3        0.49        1.07      0.64 o 
   5  -1   3       26.21       25.38      1.29 o 
   6  -1   3       90.15      101.74      2.39 o 
   7  -1   3        6.95        6.12      1.21 o 
   8  -1   3       20.40       27.48      4.02 o 
   9  -1   3        4.37        5.42      2.27 o 
  -9   0   3        1.57        2.98      1.22 o 
  -8   0   3        9.39        7.90      0.96 o 
  -7   0   3        0.01        0.67      0.60 o 
  -6   0   3       39.37       45.40      0.97 o 
  -5   0   3      162.96      137.09      4.18 o 
  -4   0   3        0.02        0.41      0.32 o 
  -3   0   3      271.96      241.46      4.15 o 
  -2   0   3      201.08      188.64      1.39 o 
  -1   0   3     5823.71     6014.64     78.12 o 
   0   0   3     3739.32     3965.34     54.94 o 
   1   0   3    14523.17    14436.58    311.52 o 
   2   0   3      112.48      119.78      1.89 o 
   3   0   3      535.70      524.91      5.11 o 
   4   0   3       62.11       72.81      1.42 o 
   5   0   3      145.46      131.63      3.21 o 
   6   0   3        1.69        2.89      1.24 o 
   7   0   3        1.15        0.42      0.93 o 
   8   0   3        0.04        0.07      1.03 o 
   9   0   3        2.87        1.17      1.44 o 
  -8   1   3       12.10       11.29      1.47 o 
  -7   1   3        0.71        0.18      0.75 o 
  -6   1   3        2.73        2.09      0.68 o 
  -5   1   3      212.59      226.07      6.05 o 
  -4   1   3        3.83        3.37      0.48 o 
  -3   1   3      143.08      151.45      1.22 o 
  -2   1   3      187.78      193.22      1.88 o 
  -1   1   3       33.52       37.99      0.75 o 
   0   1   3      461.33      467.74      3.88 o 
   1   1   3        0.21        0.18      0.28 o 
   2   1   3     1052.58      956.29     21.50 o 
   3   1   3      803.06      830.55      8.50 o 
   4   1   3      443.94      415.95      4.52 o 
   5   1   3        1.93        5.51      0.76 o 
   6   1   3       13.06        8.40      1.35 o 
   7   1   3       57.77       53.46      1.62 o 
   8   1   3       15.10       11.40      1.93 o 
   9   1   3        2.41        2.06      1.00 o 
  10   1   3        0.25        2.44      2.71 o 
  -8   2   3        5.34        9.17      3.05 o 
  -7   2   3        0.14        1.43      0.67 o 
  -6   2   3        8.82        6.35      0.57 o 
  -5   2   3       33.01       23.21      1.33 o 
  -4   2   3       82.53       89.73      3.17 o 
  -3   2   3        0.79        0.17      0.22 o 
  -2   2   3      105.80      112.42      1.43 o 
  -1   2   3     1483.23     1543.76     25.28 o 
   0   2   3        5.52        6.84      0.53 o 
   1   2   3     1013.70      937.88      5.99 o 
   2   2   3       82.00       95.17      1.42 o 
   3   2   3     1325.81     1421.29     16.05 o 
   4   2   3      846.50      895.32      9.18 o 
   5   2   3        0.78        0.40      0.45 o 
   6   2   3       23.31       25.45      0.59 o 
   7   2   3       22.16       25.37      0.67 o 
   8   2   3       22.42       24.49      1.71 o 
   9   2   3       17.23       15.12      0.86 o 
  10   2   3        4.27        3.95      1.69 o 
  -7   3   3        1.14        0.82      1.37 o 
  -6   3   3        0.58        0.51      0.55 o 
  -5   3   3       35.44       37.15      2.38 o 
  -4   3   3        0.79        1.33      0.32 o 
  -3   3   3      102.84      105.35      1.09 o 
  -2   3   3        0.10       -0.09      0.56 o 
  -1   3   3       35.88       39.66      1.74 o 
   0   3   3      146.26      161.70      2.10 o 
   1   3   3      300.92      269.30      3.90 o 
   2   3   3       33.12       27.88      1.11 o 
   3   3   3     1005.86      955.05     13.45 o 
   4   3   3      289.89      318.22      5.95 o 
   5   3   3      191.12      192.10      3.22 o 
   6   3   3       43.51       37.56      0.45 o 
   7   3   3        6.05        3.47      0.36 o 
   8   3   3        0.16        0.21      0.37 o 
   9   3   3        0.97        0.56      0.51 o 
  10   3   3        4.92        7.10      1.90 o 
  -7   4   3        1.40        2.75      1.77 o 
  -6   4   3        0.53       -0.75      1.36 o 
  -5   4   3       32.49       28.95      2.90 o 
  -4   4   3       37.64       33.96      1.63 o 
  -3   4   3       17.53       22.95      1.53 o 
  -2   4   3      121.13      132.83      2.80 o 
  -1   4   3      121.81       96.20      0.77 o 
   0   4   3      373.21      407.66      4.68 o 
   1   4   3      572.89      672.27      6.72 o 
   2   4   3      651.46      771.97     10.88 o 
   3   4   3      404.02      396.07      3.48 o 
   4   4   3       71.82       76.22      1.67 o 
   5   4   3      237.43      268.07      5.88 o 
   6   4   3        2.20        3.50      1.76 o 
   7   4   3      115.71      134.58      3.46 o 
   8   4   3       12.12        8.84      1.67 o 
   9   4   3        6.27        6.60      1.64 o 
  10   4   3        4.10        5.78      3.15 o 
  -6   5   3        0.12        1.22      1.64 o 
  -5   5   3        7.29        8.28      1.83 o 
  -4   5   3       39.75       57.09      4.47 o 
  -3   5   3       10.15       10.86      1.51 o 
  -2   5   3       22.13       19.26      0.33 o 
  -1   5   3      170.27      166.88      2.00 o 
   0   5   3        0.78        0.42      0.47 o 
   1   5   3      632.32      651.83      8.68 o 
   2   5   3      226.02      255.96      3.45 o 
   3   5   3      910.32      857.77     34.59 o 
   4   5   3       12.53       13.32      0.84 o 
   5   5   3       61.03       64.82      1.93 o 
   6   5   3        0.39       -0.47      0.89 o 
   7   5   3       37.19       36.32      2.09 o 
   8   5   3       22.10       28.14      2.19 o 
   9   5   3        7.30        2.68      2.78 o 
  10   5   3        0.05        0.99      1.45 o 
  -5   6   3        0.13        0.66      1.60 o 
  -4   6   3        1.84        0.77      1.48 o 
  -2   6   3       51.85       43.66      0.87 o 
  -1   6   3        2.03        2.87      0.63 o 
   0   6   3       23.94       20.43      1.49 o 
   1   6   3       32.71       42.99      1.08 o 
   2   6   3        6.98        8.76      0.63 o 
   3   6   3      633.98      589.25     18.77 o 
   4   6   3       10.50       12.55      1.03 o 
   5   6   3      115.33      101.98      3.19 o 
   6   6   3       32.52       34.88      1.64 o 
   7   6   3      104.32      121.34      4.23 o 
   8   6   3       93.36       89.92      3.07 o 
   9   6   3       10.50       10.46      2.45 o 
  10   6   3        0.28        0.94      1.50 o 
  -4   7   3        1.86        2.37      1.93 o 
  -2   7   3        6.56        3.98      0.56 o 
  -1   7   3      263.41      233.49      4.35 o 
   0   7   3       39.94       46.17      6.72 o 
   1   7   3      340.37      340.22      9.16 o 
   2   7   3        6.49       11.95      2.05 o 
   3   7   3     1145.37     1109.22     33.14 o 
   4   7   3        5.82        6.17      0.95 o 
   5   7   3       28.48       30.11      2.42 o 
   6   7   3       85.36       80.28      0.95 o 
   7   7   3        6.78        8.87      1.17 o 
   8   7   3       13.45       12.55      1.72 o 
   9   7   3        1.58        4.72      1.75 o 
  10   7   3        1.65        1.17      1.27 o 
  -1   8   3       15.76       12.13      0.84 o 
   0   8   3       22.43       24.21      1.84 o 
   1   8   3        3.18        2.09      0.63 o 
   2   8   3        5.86        4.64      1.22 o 
   3   8   3        0.82        0.39      0.70 o 
   4   8   3       14.29       12.05      2.11 o 
   5   8   3        4.26        3.46      2.14 o 
   6   8   3        5.26        3.94      0.68 o 
   7   8   3       71.45       74.70      2.25 o 
   8   8   3        1.98        1.43      1.31 o 
   9   8   3        5.68        3.50      1.64 o 
  10   8   3        8.23        8.95      2.13 o 
   0   9   3        0.73        1.11      1.34 o 
   1   9   3        1.81        2.42      1.09 o 
   2   9   3       32.14       31.56      3.78 o 
   3   9   3        2.52        2.70      0.74 o 
   4   9   3        0.24        0.27      0.59 o 
   5   9   3        1.40        2.40      1.24 o 
   6   9   3        0.21       -0.03      0.64 o 
   7   9   3        7.07        5.86      1.72 o 
   8   9   3        1.02        0.72      1.09 o 
   9   9   3        9.30        8.74      1.99 o 
   1  10   3        2.81        2.84      1.17 o 
   2  10   3        1.92        1.12      1.10 o 
   3  10   3       34.46       44.34      1.97 o 
   4  10   3        0.98        0.96      1.34 o 
   5  10   3       24.06       24.10      2.12 o 
   6  10   3        1.28        2.09      1.58 o 
   7  10   3       32.10       26.50      4.54 o 
   8  10   3        1.90        1.90      1.29 o 
   2  11   3        0.45        0.52      1.86 o 
   3  11   3        0.11       -0.64      2.07 o 
   4  11   3        0.41        0.64      1.32 o 
   5  11   3        0.39        1.29      2.51 o 
   6  11   3        8.40        7.01      3.32 o 
   7  11   3        0.41       -0.35      1.53 o 
  -5  -9   4        4.20        3.38      1.59 o 
  -4  -9   4       14.51       14.83      2.47 o 
  -3  -9   4        5.52        3.80      1.50 o 
  -2  -9   4        0.37        1.04      2.97 o 
  -1  -9   4        8.26        9.69      2.07 o 
  -7  -8   4        4.03        4.80      1.89 o 
  -6  -8   4        0.00        2.68      2.16 o 
  -5  -8   4       15.55       14.51      3.05 o 
  -4  -8   4        0.45       -1.26      2.07 o 
  -3  -8   4       37.99       38.58      4.04 o 
  -2  -8   4       19.37       17.41      2.09 o 
  -1  -8   4        5.83        7.43      1.62 o 
   0  -8   4        2.79        1.95      1.39 o 
   1  -8   4        0.89        1.13      1.90 o 
  -8  -7   4        0.10       -2.18      2.18 o 
  -7  -7   4        0.06        0.90      1.24 o 
  -6  -7   4        8.60        8.75      2.21 o 
  -5  -7   4        3.33        4.07      1.61 o 
  -4  -7   4        0.21        0.32      1.06 o 
  -3  -7   4        2.81        1.89      1.30 o 
  -2  -7   4        9.85       12.15      1.82 o 
  -1  -7   4       20.58       21.34      1.53 o 
   0  -7   4        0.29        0.99      1.20 o 
   1  -7   4        1.94        0.75      1.69 o 
   2  -7   4        9.88       11.04      2.71 o 
   3  -7   4        4.92        4.52      2.51 o 
  -8  -6   4        2.15        2.75      1.46 o 
  -7  -6   4        0.32        0.02      0.89 o 
  -6  -6   4        2.50        2.57      1.01 o 
  -5  -6   4       47.34       48.88      2.41 o 
  -4  -6   4       23.10       22.32      1.56 o 
  -3  -6   4        0.40        0.12      0.78 o 
  -2  -6   4       18.67       23.41      3.59 o 
  -1  -6   4        4.23        3.62      1.61 o 
   0  -6   4        8.69        8.51      1.38 o 
   1  -6   4       10.29        9.92      1.44 o 
   2  -6   4        0.00        0.67      1.05 o 
   3  -6   4        6.53        5.56      1.97 o 
   4  -6   4        5.64        3.81      1.50 o 
  -9  -5   4        4.18        4.09      1.95 o 
  -8  -5   4        0.01        0.89      1.01 o 
  -7  -5   4        0.01       -0.10      0.64 o 
  -6  -5   4        3.95        3.07      1.17 o 
  -5  -5   4        0.66        1.62      1.52 o 
  -4  -5   4       12.92       12.95      1.14 o 
  -3  -5   4       57.82       60.06      2.07 o 
  -2  -5   4       44.72       47.39      1.75 o 
  -1  -5   4       56.77       57.53      1.64 o 
   0  -5   4        1.60       -0.75      0.90 o 
   1  -5   4        2.85        2.43      1.42 o 
   2  -5   4        3.44        3.71      1.11 o 
   3  -5   4        7.84        8.83      1.39 o 
   4  -5   4        0.00       -0.27      1.03 o 
   5  -5   4       19.25       19.75      5.91 o 
  -9  -4   4        0.32        1.26      1.38 o 
  -8  -4   4        0.19       -0.53      1.13 o 
  -7  -4   4        2.36        1.03      0.66 o 
  -6  -4   4        4.14        3.30      0.93 o 
  -5  -4   4        3.27        2.66      0.76 o 
  -4  -4   4       42.27       48.18      3.78 o 
  -3  -4   4      164.15      188.11      4.06 o 
  -2  -4   4      138.78      131.25      2.12 o 
  -1  -4   4      106.27      110.68      2.26 o 
   0  -4   4        0.19        0.71      0.76 o 
   1  -4   4      117.63      121.96      4.13 o 
   2  -4   4       15.59       22.70      4.95 o 
   3  -4   4        9.39        8.67      1.21 o 
   4  -4   4        0.46        0.80      0.79 o 
   5  -4   4        8.27        5.85      1.31 o 
   6  -4   4        8.07        6.33      1.54 o 
  -9  -3   4        2.13        3.11      1.57 o 
  -8  -3   4        0.52       -0.36      0.67 o 
  -7  -3   4      103.34       99.39      3.60 o 
  -6  -3   4       62.12       65.14      1.63 o 
  -5  -3   4      235.99      231.53      5.41 o 
  -4  -3   4       20.25       22.21      0.93 o 
  -3  -3   4      483.02      462.11      5.35 o 
  -2  -3   4       16.48       16.58      1.06 o 
  -1  -3   4       97.54       89.28      3.56 o 
   0  -3   4       45.71       40.31      1.47 o 
   1  -3   4       38.70       34.41      1.30 o 
   2  -3   4       21.30       22.86      1.73 o 
   3  -3   4       61.16       70.54      2.78 o 
   4  -3   4        5.99        6.57      1.51 o 
   5  -3   4        0.70        0.52      0.76 o 
   6  -3   4        4.97        5.36      1.10 o 
   7  -3   4        0.75       -0.73      1.22 o 
  -9  -2   4        3.49        3.84      1.28 o 
  -8  -2   4        9.28        8.09      1.31 o 
  -7  -2   4       60.38       67.36      4.02 o 
  -6  -2   4       55.16       56.62      2.25 o 
  -5  -2   4        1.99        5.64      0.72 o 
  -4  -2   4       53.90       53.66      1.15 o 
  -3  -2   4       10.88       13.17      1.29 o 
  -2  -2   4      134.94      120.93      1.87 o 
  -1  -2   4      281.44      301.21      4.07 o 
   0  -2   4      198.83      220.63      6.24 o 
   1  -2   4      250.03      231.68      5.06 o 
   2  -2   4       11.21       10.72      1.15 o 
   3  -2   4       29.17       27.37      1.19 o 
   4  -2   4       17.71       18.17      1.19 o 
   5  -2   4       19.76       18.39      1.32 o 
   6  -2   4        2.30        3.53      0.93 o 
   7  -2   4       29.62       24.61      1.53 o 
   8  -2   4        5.05        5.93      1.28 o 
  -9  -1   4        3.10        6.88      3.57 o 
  -8  -1   4        0.01        1.60      1.26 o 
  -7  -1   4       24.14       18.52      2.83 o 
  -6  -1   4       65.60       59.27      2.94 o 
  -5  -1   4      417.73      403.68      5.54 o 
  -4  -1   4       35.67       34.12      1.59 o 
  -3  -1   4      601.43      585.50      5.09 o 
  -2  -1   4       24.81       24.53      0.97 o 
  -1  -1   4      156.11      119.02      1.36 o 
   0  -1   4       39.03       40.39      0.97 o 
   1  -1   4      872.70      850.19      9.49 o 
   2  -1   4       29.04       29.22      1.02 o 
   3  -1   4      147.88      124.23      2.54 o 
   4  -1   4       29.43       32.07      1.29 o 
   5  -1   4       22.55       21.64      1.38 o 
   6  -1   4       41.89       38.69      3.41 o 
   7  -1   4        5.30        4.58      1.25 o 
   8  -1   4        0.06        1.03      1.65 o 
  -8   0   4        0.04        1.09      0.76 o 
  -7   0   4        3.92        5.50      0.63 o 
  -6   0   4        0.26       -0.12      0.42 o 
  -5   0   4       12.10       16.79      1.25 o 
  -4   0   4        0.65        0.33      0.35 o 
  -3   0   4      575.03      596.45      5.01 o 
  -2   0   4        0.20        0.03      0.25 o 
  -1   0   4      433.79      430.95      5.84 o 
   0   0   4       81.41       88.95      1.75 o 
   1   0   4      646.09      639.63      6.08 o 
   2   0   4      480.28      476.14      4.55 o 
   3   0   4      458.04      439.82      6.93 o 
   4   0   4        2.29        2.64      0.70 o 
   5   0   4       44.68       50.85      1.55 o 
   6   0   4       40.05       43.81      2.27 o 
   7   0   4       42.25       41.01      8.46 o 
   8   0   4        1.62        1.14      0.92 o 
   9   0   4        0.30        1.43      2.49 o 
  -8   1   4        1.63        1.71      0.94 o 
  -7   1   4        2.10        1.98      0.64 o 
  -6   1   4        8.85        7.06      0.62 o 
  -5   1   4        0.29        0.60      0.52 o 
  -4   1   4       43.03       47.03      1.27 o 
  -3   1   4     1042.03     1155.88     10.64 o 
  -2   1   4      977.18     1065.29      7.89 o 
  -1   1   4      169.91      178.29      2.85 o 
   0   1   4       33.55       41.77      0.61 o 
   1   1   4       33.66       30.84      0.74 o 
   2   1   4      176.91      152.80      1.92 o 
   3   1   4        3.63        7.80      1.05 o 
   4   1   4      393.04      360.96      3.78 o 
   5   1   4       60.17       55.62      1.64 o 
   6   1   4       23.03       28.12      1.89 o 
   7   1   4        8.92        9.57      1.24 o 
   8   1   4        2.10        0.83      0.64 o 
   9   1   4        0.22        0.81      0.72 o 
  -8   2   4        0.38        3.08      2.66 o 
  -7   2   4        0.27        1.46      0.65 o 
  -6   2   4        0.08        0.26      0.39 o 
  -5   2   4        0.56        0.15      0.37 o 
  -4   2   4        2.23        2.11      0.33 o 
  -3   2   4      235.93      224.25      2.41 o 
  -2   2   4      170.80      184.58      1.63 o 
  -1   2   4      522.43      505.59      3.01 o 
   0   2   4       47.42       37.29      0.44 o 
   1   2   4     1292.43     1260.57      8.86 o 
   2   2   4      254.16      240.77      1.87 o 
   3   2   4       17.77       16.19      0.69 o 
   4   2   4      372.89      382.62      8.62 o 
   5   2   4        3.00        4.71      1.21 o 
   6   2   4       40.06       35.16      1.43 o 
   7   2   4       18.61       26.43      1.76 o 
   8   2   4        0.98        1.17      2.05 o 
   9   2   4        6.33        5.43      1.20 o 
  10   2   4        2.06        4.56      1.79 o 
  -7   3   4        0.13        0.05      1.24 o 
  -6   3   4        2.33        2.12      0.50 o 
  -5   3   4       69.76       54.83      2.47 o 
  -4   3   4       26.00       25.66      0.65 o 
  -3   3   4       10.81        3.11      1.60 o 
  -2   3   4       13.91       19.59      1.81 o 
  -1   3   4      147.04      149.97      5.93 o 
   0   3   4       25.52       28.15      0.53 o 
   1   3   4     1248.09     1231.01     11.28 o 
   2   3   4      539.67      613.27      3.92 o 
   3   3   4      504.68      490.75      3.93 o 
   4   3   4      168.37      154.64      1.34 o 
   5   3   4        3.79        1.46      0.66 o 
   6   3   4       13.44       14.57      1.24 o 
   7   3   4        1.77        1.77      0.41 o 
   8   3   4        2.12        2.33      0.50 o 
   9   3   4        6.11        4.59      1.24 o 
  10   3   4        0.15       -0.73      2.56 o 
  -6   4   4        3.36        2.82      1.62 o 
  -5   4   4        2.56        0.97      2.18 o 
  -4   4   4       68.28       72.67      2.68 o 
  -3   4   4      101.83      113.46      4.52 o 
  -2   4   4       24.63       25.02      2.33 o 
  -1   4   4      325.06      326.78      5.12 o 
   0   4   4       32.23       34.06      1.03 o 
   1   4   4     1818.96     1901.22     22.18 o 
   2   4   4       15.70       17.89      1.04 o 
   3   4   4       12.69       16.81      1.01 o 
   4   4   4      241.21      267.39      3.98 o 
   5   4   4       92.79       92.23      2.23 o 
   6   4   4        0.54        0.16      0.87 o 
   7   4   4       92.29      103.42      3.20 o 
   8   4   4       13.26       12.96      1.65 o 
   9   4   4       31.96       36.30      4.14 o 
  10   4   4        1.10        3.25      1.74 o 
  -6   5   4        0.27       -0.59      2.68 o 
  -5   5   4        1.58        0.78      1.41 o 
  -4   5   4        0.68        0.59      2.11 o 
  -3   5   4       10.21        8.65      1.43 o 
  -2   5   4      257.66      257.44      4.99 o 
  -1   5   4        9.42        8.34      1.91 o 
   0   5   4      120.84      132.21      3.27 o 
   1   5   4      508.90      486.77      5.27 o 
   2   5   4       43.14       48.93      1.68 o 
   3   5   4     1266.10     1278.86     14.25 o 
   4   5   4       10.18       11.16      0.59 o 
   5   5   4      664.13      705.96     11.43 o 
   6   5   4       11.31        7.99      2.18 o 
   7   5   4        3.24        1.50      1.18 o 
   8   5   4        0.02        0.92      1.36 o 
   9   5   4        5.49        9.54      3.36 o 
  10   5   4        1.67        1.71      1.67 o 
  -5   6   4        0.39        0.92      1.65 o 
  -4   6   4        0.09       -0.21      1.31 o 
  -3   6   4        7.46       10.79      1.74 o 
  -2   6   4       21.58       20.83      1.83 o 
  -1   6   4       51.53       58.30      2.35 o 
   0   6   4       17.80       17.12      0.65 o 
   1   6   4        3.13        1.14      0.67 o 
   2   6   4        2.42        2.27      0.50 o 
   3   6   4       72.82       72.68      2.99 o 
   4   6   4       16.99       16.63      0.74 o 
   5   6   4      554.30      520.79      7.41 o 
   6   6   4        0.12        0.78      1.88 o 
   7   6   4      134.33      144.57      4.05 o 
   8   6   4        1.74        1.67      1.53 o 
   9   6   4       39.96       36.94      4.11 o 
  10   6   4       15.84       12.10      1.72 o 
  -4   7   4        0.07        1.48      1.74 o 
  -2   7   4        9.63        7.47      1.74 o 
  -1   7   4        2.87        2.17      0.67 o 
   0   7   4       59.96       57.76      1.64 o 
   1   7   4      175.47      182.21      3.79 o 
   2   7   4       75.45       82.69      2.71 o 
   3   7   4      485.00      479.87      9.16 o 
   4   7   4        7.80        8.90      1.20 o 
   5   7   4     1785.51     1788.00     27.03 o 
   6   7   4       47.31       54.49      1.00 o 
   7   7   4      148.64      151.17      3.47 o 
   8   7   4       24.27       29.19      2.09 o 
   9   7   4        8.26        5.29      1.34 o 
  10   7   4       15.43       14.81      2.23 o 
  -2   8   4        2.03        6.96      2.02 o 
  -1   8   4        0.01       -0.64      1.32 o 
   0   8   4       21.65       20.79      1.37 o 
   1   8   4        0.74       -0.23      0.96 o 
   2   8   4       13.54       10.72      1.62 o 
   3   8   4        1.08        1.88      0.82 o 
   4   8   4        3.86        3.62      0.67 o 
   5   8   4        0.17        0.49      1.00 o 
   6   8   4        6.98        3.57      0.90 o 
   7   8   4        2.01        1.27      1.12 o 
   8   8   4       10.11       11.22      1.72 o 
   9   8   4        0.37        0.53      1.11 o 
  10   8   4        0.00        0.59      1.27 o 
  -2   9   4        0.04        0.84      1.86 o 
  -1   9   4        2.38        4.33      1.88 o 
   1   9   4        5.07        3.31      1.44 o 
   2   9   4       16.38       15.30      2.11 o 
   3   9   4        1.26       -0.12      0.77 o 
   4   9   4        1.71        3.45      1.72 o 
   5   9   4        1.54        2.43      1.45 o 
   6   9   4        0.03       -0.49      0.63 o 
   7   9   4        0.01        0.76      1.37 o 
   8   9   4        4.24        4.60      1.32 o 
   9   9   4       10.96       11.98      3.37 o 
   2  10   4        3.91        2.21      0.97 o 
   3  10   4        3.49        4.40      2.05 o 
   4  10   4        0.05        0.38      0.86 o 
   5  10   4       38.01       42.04      1.98 o 
   6  10   4       13.89       13.74      1.39 o 
   7  10   4        2.32        4.10      1.21 o 
   8  10   4        6.62        4.11      1.71 o 
   9  10   4        5.69        5.92      1.63 o 
   3  11   4        0.97        0.82      1.88 o 
   4  11   4        0.65        2.42      2.30 o 
   5  11   4       12.73       14.03      1.95 o 
   6  11   4        0.55       -0.59      1.37 o 
   7  11   4       13.02       13.79      1.67 o 
  -6  -8   5        1.80        3.26      1.88 o 
  -5  -8   5        3.94        1.79      1.64 o 
  -4  -8   5       16.93       18.26      1.99 o 
  -3  -8   5        0.22        0.84      1.49 o 
  -2  -8   5        3.89        5.70      1.86 o 
  -1  -8   5        0.46        0.63      2.05 o 
   0  -8   5        5.59        6.97      1.86 o 
  -7  -7   5        0.47       -0.05      1.30 o 
  -6  -7   5        9.32       11.16      1.75 o 
  -5  -7   5       12.17       16.47      2.13 o 
  -4  -7   5        3.69        3.55      1.55 o 
  -3  -7   5       27.13       34.27      2.38 o 
  -2  -7   5       23.67       24.51      3.24 o 
  -1  -7   5        3.08        5.09      1.26 o 
   0  -7   5        8.36        9.80      2.01 o 
   1  -7   5        2.61        5.89      2.33 o 
   2  -7   5        1.53        1.29      1.89 o 
  -8  -6   5        0.18        0.62      0.97 o 
  -7  -6   5        0.97        2.00      1.22 o 
  -6  -6   5        0.12        0.06      0.65 o 
  -5  -6   5        1.82        2.24      1.14 o 
  -4  -6   5        0.76        0.09      0.88 o 
  -3  -6   5        6.11        4.31      1.39 o 
  -2  -6   5       22.07       18.67      1.75 o 
  -1  -6   5       49.85       55.12      2.46 o 
   0  -6   5        0.05       -0.20      1.44 o 
   1  -6   5        2.72        3.20      1.35 o 
   2  -6   5        1.15        2.40      1.08 o 
   3  -6   5        8.50        5.94      2.22 o 
   4  -6   5        0.43        0.78      1.10 o 
  -8  -5   5        0.01        0.08      1.03 o 
  -7  -5   5        0.60       -0.05      0.73 o 
  -6  -5   5        0.59        0.83      0.97 o 
  -5  -5   5       13.29       13.68      1.62 o 
  -4  -5   5        3.16        2.86      1.58 o 
  -3  -5   5        1.23        1.83      1.31 o 
  -2  -5   5       15.96       16.93      1.42 o 
  -1  -5   5        7.07        6.87      1.04 o 
   0  -5   5      128.48      125.65      3.12 o 
   1  -5   5        3.87        5.67      1.28 o 
   2  -5   5       28.44       30.19     15.41 o 
   3  -5   5        0.02       -0.78      0.93 o 
   4  -5   5        7.22        4.43      1.42 o 
   5  -5   5        7.17       11.23      5.91 o 
  -8  -4   5        0.53       -0.34      1.29 o 
  -7  -4   5        0.41        0.28      0.93 o 
  -6  -4   5        2.39        1.65      0.70 o 
  -5  -4   5       20.64       17.12      1.19 o 
  -4  -4   5        8.12        7.16      1.20 o 
  -3  -4   5       37.25       40.65      1.72 o 
  -2  -4   5        1.13        1.55      1.19 o 
  -1  -4   5      247.15      248.36      3.62 o 
   0  -4   5       61.97       67.07      1.75 o 
   1  -4   5      114.07      117.54      3.60 o 
   2  -4   5        6.47        8.41      1.79 o 
   3  -4   5       57.03       68.16      8.15 o 
   4  -4   5        0.97        1.52      1.11 o 
   5  -4   5        0.63        0.72      1.18 o 
   6  -4   5        0.25        0.21      0.97 o 
  -8  -3   5       13.86        9.92      3.03 o 
  -7  -3   5        4.07        2.19      0.94 o 
  -6  -3   5      201.64      198.11      6.24 o 
  -5  -3   5      102.98      103.10      1.91 o 
  -4  -3   5       50.19       46.55      2.16 o 
  -3  -3   5      322.77      321.88      4.26 o 
  -2  -3   5       11.58        9.60      1.47 o 
  -1  -3   5      633.02      591.41      9.27 o 
   0  -3   5        0.05        0.05      0.85 o 
   1  -3   5      151.01      151.06      5.99 o 
   2  -3   5        0.22        0.43      1.53 o 
   3  -3   5       13.11       15.98      1.65 o 
   4  -3   5        1.19        0.00      0.66 o 
   5  -3   5        0.01        0.64      1.43 o 
   6  -3   5        0.56       -0.29      1.10 o 
   7  -3   5        0.21        1.12      1.09 o 
  -8  -2   5        5.75        5.17      1.03 o 
  -7  -2   5        0.52        0.96      0.89 o 
  -6  -2   5       73.39       84.36      3.44 o 
  -5  -2   5        0.00        0.81      0.75 o 
  -4  -2   5       58.62       58.60      2.04 o 
  -3  -2   5        8.16        8.75      0.60 o 
  -2  -2   5       30.26       30.97      0.95 o 
  -1  -2   5        3.64        4.68      0.64 o 
   0  -2   5      275.99      294.88      3.40 o 
   1  -2   5       33.62       37.09      3.18 o 
   2  -2   5        0.06       -0.06      0.63 o 
   3  -2   5       15.95       16.89      1.51 o 
   4  -2   5        6.94        8.30      1.15 o 
   5  -2   5        5.37        5.41      0.95 o 
   6  -2   5       13.96       20.16      3.17 o 
   7  -2   5        9.25        9.44      2.00 o 
   8  -2   5        7.08        6.94      2.50 o 
  -8  -1   5        0.43        1.34      0.77 o 
  -7  -1   5        4.37        6.47      0.87 o 
  -6  -1   5        1.40        0.97      0.60 o 
  -5  -1   5        9.93       10.61      0.93 o 
  -4  -1   5       37.93       35.36      0.86 o 
  -3  -1   5      155.43      149.42      1.66 o 
  -2  -1   5       28.08       21.13      1.06 o 
  -1  -1   5      286.77      264.82      2.80 o 
   0  -1   5      537.95      589.30      8.20 o 
   1  -1   5      788.98      767.98      8.22 o 
   2  -1   5       63.28       74.45      1.62 o 
   3  -1   5      162.83      162.32      2.62 o 
   4  -1   5       27.85       31.79      1.39 o 
   5  -1   5       88.79       96.23      2.39 o 
   6  -1   5       36.01       42.57      1.65 o 
   7  -1   5       17.24       15.70      1.68 o 
   8  -1   5        0.08       -0.33      0.96 o 
  -8   0   5        2.94        2.39      1.00 o 
  -7   0   5        0.34        0.21      0.53 o 
  -6   0   5        0.03        0.27      0.38 o 
  -5   0   5       33.30       41.16      1.19 o 
  -4   0   5       18.89       17.38      1.58 o 
  -3   0   5       34.67       40.99      1.07 o 
  -2   0   5      597.44      630.73      5.36 o 
  -1   0   5      229.33      204.29      1.98 o 
   0   0   5      839.78      845.32     13.59 o 
   1   0   5        2.59        3.05      0.48 o 
   2   0   5      383.50      353.82      3.64 o 
   3   0   5      133.04      145.95      1.95 o 
   4   0   5        9.31       13.42      0.85 o 
   5   0   5       35.83       29.29      4.90 o 
   6   0   5       41.47       45.06      3.42 o 
   7   0   5       65.88       77.21      2.55 o 
   8   0   5        1.63        1.89      1.88 o 
   9   0   5        0.16        1.32      0.93 o 
  -8   1   5        6.69        8.75      2.92 o 
  -7   1   5        0.66        1.75      0.47 o 
  -6   1   5        2.10        2.29      0.42 o 
  -5   1   5        6.84        7.21      1.05 o 
  -4   1   5       51.97       50.33      1.11 o 
  -3   1   5      117.64      127.68      1.28 o 
  -2   1   5       54.43       51.10      0.63 o 
  -1   1   5       51.70       43.76      0.76 o 
   0   1   5      282.16      271.05      2.22 o 
   1   1   5      566.30      527.38      4.88 o 
   2   1   5       75.36       71.11      1.06 o 
   3   1   5      355.90      325.17      6.97 o 
   4   1   5       23.62       22.54      2.19 o 
   5   1   5       70.82       66.47      1.48 o 
   6   1   5       32.66       35.42      2.17 o 
   7   1   5       66.92       67.32      2.52 o 
   8   1   5       41.45       43.69      1.85 o 
   9   1   5        2.29        4.37      3.45 o 
  -7   2   5        0.02        3.64      1.44 o 
  -6   2   5        0.08        0.33      0.45 o 
  -5   2   5        6.84        6.72      0.59 o 
  -4   2   5        0.10        0.26      0.30 o 
  -3   2   5        0.49        0.52      0.29 o 
  -2   2   5      261.10      278.82      2.44 o 
  -1   2   5      108.40       93.23      1.23 o 
   0   2   5      155.97      132.33      1.00 o 
   1   2   5       88.81       77.01      1.13 o 
   2   2   5     1073.12      961.12      7.77 o 
   3   2   5        0.79        1.29      0.53 o 
   4   2   5        1.53        1.24      0.74 o 
   5   2   5        1.53        2.52      0.80 o 
   6   2   5        0.87        2.43      0.91 o 
   7   2   5        0.22        1.30      0.98 o 
   8   2   5       28.28       23.61      2.45 o 
   9   2   5        3.34        3.24      1.62 o 
  10   2   5        0.42       -0.80      2.70 o 
  -7   3   5        0.07        2.42      1.62 o 
  -6   3   5        1.26       -0.17      1.18 o 
  -5   3   5       38.84       37.24      3.58 o 
  -4   3   5        0.55        0.40      0.97 o 
  -3   3   5        6.33        4.14      1.04 o 
  -2   3   5       38.78       43.37      1.31 o 
  -1   3   5       26.77       29.14      1.43 o 
   0   3   5      246.29      275.16      2.20 o 
   1   3   5     1671.85     1718.45     14.67 o 
   2   3   5      765.60      790.67      8.12 o 
   3   3   5     2928.86     2850.46     33.93 o 
   4   3   5        4.57        2.41      0.46 o 
   5   3   5      799.40      775.72      8.73 o 
   6   3   5       32.82       33.89      1.47 o 
   7   3   5       33.20       29.36      1.90 o 
   8   3   5       39.99       43.38      2.40 o 
   9   3   5        1.45        0.66      0.84 o 
  10   3   5        0.05        1.91      1.71 o 
  -6   4   5        0.44       -0.78      1.46 o 
  -5   4   5        0.01       -0.19      2.05 o 
  -4   4   5        2.97        2.70      1.29 o 
  -3   4   5       41.86       47.66      2.12 o 
  -2   4   5       12.10       14.65      1.32 o 
  -1   4   5      713.38      743.10     11.99 o 
   0   4   5       80.35       86.00      1.20 o 
   1   4   5      576.75      656.54      6.36 o 
   2   4   5      392.94      399.17      3.28 o 
   3   4   5      458.30      508.48      5.34 o 
   4   4   5        7.15        5.09      0.49 o 
   5   4   5        0.02       -0.10      0.25 o 
   6   4   5      135.52      125.78      2.98 o 
   7   4   5        1.86        0.24      1.64 o 
   8   4   5        0.12        1.71      1.31 o 
   9   4   5        3.40        2.56      2.61 o 
  10   4   5        0.01        0.28      1.46 o 
  -6   5   5        0.20        0.47      2.75 o 
  -5   5   5        0.01        0.02      1.25 o 
  -4   5   5        3.02        5.79      2.71 o 
  -3   5   5        0.51        0.40      1.06 o 
  -2   5   5      172.61      187.83      4.26 o 
  -1   5   5       18.11       18.88      1.37 o 
   0   5   5        3.10        3.08      0.13 o 
   1   5   5        7.04        6.46      0.78 o 
   2   5   5      157.17      155.74      3.24 o 
   3   5   5      190.11      168.33      1.73 o 
   4   5   5      110.80      114.61      1.44 o 
   5   5   5       14.07       15.09      2.11 o 
   6   5   5       38.82       42.72      1.98 o 
   7   5   5        3.99        2.96      1.32 o 
   8   5   5       58.11       60.80      2.82 o 
   9   5   5        0.84        0.00      2.05 o 
  10   5   5        9.88        9.62      2.28 o 
  -5   6   5        0.80       -1.39      1.77 o 
  -4   6   5        0.30        0.70      1.43 o 
  -3   6   5       22.13       31.97      2.31 o 
  -2   6   5       16.37       21.16      3.05 o 
  -1   6   5      580.78      596.92     10.89 o 
   0   6   5       27.84       24.69      1.68 o 
   1   6   5       56.37       50.41      0.83 o 
   2   6   5        1.35        0.88      0.31 o 
   3   6   5       52.67       53.57      1.24 o 
   4   6   5      156.52      140.91      1.87 o 
   5   6   5      133.96      129.38      3.13 o 
   6   6   5      478.90      505.67     12.04 o 
   7   6   5       85.66       91.81      3.24 o 
   8   6   5      129.74      150.77      4.73 o 
   9   6   5        8.96       11.95      3.78 o 
  10   6   5        4.35        3.34      1.95 o 
  -4   7   5        0.82       -1.57      1.79 o 
  -3   7   5        1.19        1.76      2.71 o 
  -2   7   5       11.17        9.99      1.83 o 
  -1   7   5        1.81        2.00      1.24 o 
   0   7   5       23.97       20.69      1.52 o 
   1   7   5       78.01       80.22      2.26 o 
   2   7   5       46.44       44.26      1.63 o 
   3   7   5       16.49       19.73      1.81 o 
   4   7   5       83.22       76.49      1.70 o 
   5   7   5       51.60       60.51      6.08 o 
   6   7   5       27.59       29.01      1.34 o 
   7   7   5       41.59       43.11      4.65 o 
   8   7   5       17.75       20.74      3.20 o 
   9   7   5        5.23        5.51      1.93 o 
  10   7   5        4.08        7.55      1.70 o 
  -2   8   5        0.52        0.33      1.44 o 
  -1   8   5        5.39        6.23      1.67 o 
   0   8   5        4.63        3.96      0.37 o 
   1   8   5        4.45        1.68      1.02 o 
   2   8   5       43.47       37.58      1.61 o 
   3   8   5       51.59       50.07      1.82 o 
   4   8   5        4.46        4.68      1.14 o 
   5   8   5      104.74      100.11      1.72 o 
   6   8   5       67.62       69.73      1.28 o 
   7   8   5        0.22        0.08      0.78 o 
   8   8   5        6.71        9.53      1.35 o 
   9   8   5        3.86        3.63      1.34 o 
  10   8   5        9.20        5.82      3.73 o 
  -2   9   5        0.04        2.96      1.98 o 
  -1   9   5        2.54        2.52      1.72 o 
   1   9   5       17.58       12.97      2.61 o 
   2   9   5        0.02        0.56      0.72 o 
   3   9   5       70.04       63.44      2.56 o 
   4   9   5        0.01        0.35      0.49 o 
   5   9   5        3.25        3.16      0.58 o 
   6   9   5        6.00        3.88      0.63 o 
   7   9   5        8.32        5.32      1.39 o 
   8   9   5       21.29       26.81      1.83 o 
   9   9   5        0.26       -0.65      1.44 o 
  10   9   5        0.01        0.49      1.29 o 
   2  10   5        2.46        3.18      0.74 o 
   3  10   5       26.64       25.37      1.09 o 
   4  10   5       16.34       16.46      3.43 o 
   5  10   5       33.24       34.46      1.30 o 
   6  10   5        4.12        4.54      0.95 o 
   7  10   5       21.25       21.01      1.63 o 
   8  10   5       10.53        9.74      2.67 o 
   9  10   5        8.27       10.37      1.80 o 
   3  11   5        1.95        1.89      0.75 o 
   4  11   5        1.90        0.88      0.92 o 
   5  11   5        1.01        1.14      1.08 o 
   6  11   5        0.23        0.61      1.14 o 
   7  11   5        5.56        6.39      1.68 o 
  -4  -8   6       15.57       15.06      2.02 o 
  -3  -8   6        0.95        3.62      1.88 o 
  -2  -8   6        7.29        7.13      2.88 o 
  -1  -8   6        0.31        0.81      1.30 o 
  -6  -7   6        0.02       -0.07      1.20 o 
  -5  -7   6       15.13       18.72      2.35 o 
  -4  -7   6        2.53        2.77      1.38 o 
  -3  -7   6       55.94       66.38      2.75 o 
  -2  -7   6        0.01       -0.56      1.13 o 
  -1  -7   6       10.69       13.67      1.68 o 
   0  -7   6        0.60        1.99      1.54 o 
   1  -7   6        0.14        1.26      1.56 o 
   2  -7   6        0.42       -1.86      2.82 o 
  -7  -6   6        9.92        7.59      1.94 o 
  -6  -6   6       19.25       20.27      2.03 o 
  -5  -6   6        1.46        1.14      1.17 o 
  -4  -6   6       36.13       41.20     10.77 o 
  -3  -6   6        0.10        0.24      1.62 o 
  -2  -6   6       32.59       32.26      6.28 o 
  -1  -6   6        0.08       -0.67      2.75 o 
   0  -6   6        6.99        6.50      1.59 o 
   1  -6   6        1.21        1.49      1.89 o 
   2  -6   6        0.55        0.36      2.01 o 
   3  -6   6        9.11        9.42      4.66 o 
  -8  -5   6        0.48        0.10      0.87 o 
  -7  -5   6        0.57        1.20      1.45 o 
  -6  -5   6        4.14        4.58      1.06 o 
  -5  -5   6       26.21       21.64      2.24 o 
  -4  -5   6        0.18       -0.03      1.09 o 
  -3  -5   6      129.12      130.11      3.00 o 
  -2  -5   6        0.24        0.37      0.83 o 
  -1  -5   6       15.86       20.88      1.47 o 
   0  -5   6        0.02       -0.54      1.50 o 
   1  -5   6        0.75        1.74      1.01 o 
   2  -5   6        1.22        0.67      1.99 o 
   3  -5   6       25.62       30.00      2.21 o 
   4  -5   6        2.83        2.72      2.02 o 
   5  -5   6        0.49        3.53      2.38 o 
  -8  -4   6        0.05        0.52      0.90 o 
  -7  -4   6       25.59       31.70      1.49 o 
  -6  -4   6        3.07        0.91      0.82 o 
  -5  -4   6       34.89       35.89      2.97 o 
  -4  -4   6        0.19        0.15      1.31 o 
  -3  -4   6        6.27        8.12      1.51 o 
  -2  -4   6       33.24       41.74      2.64 o 
  -1  -4   6      116.46      119.43      2.52 o 
   0  -4   6      104.46      114.75      2.98 o 
   1  -4   6      165.53      174.96      3.26 o 
   2  -4   6       18.58       19.80      1.73 o 
   3  -4   6        9.00        6.77      1.19 o 
   4  -4   6        0.00        0.01      1.40 o 
   5  -4   6        0.18        0.87      1.06 o 
   6  -4   6        2.92        4.16      2.57 o 
  -8  -3   6        0.24        0.39      1.43 o 
  -7  -3   6       24.66       27.11      4.42 o 
  -6  -3   6        2.53        4.27      1.13 o 
  -5  -3   6        8.89        6.89      1.26 o 
  -4  -3   6      194.65      194.64      3.12 o 
  -3  -3   6       12.85       14.17      2.36 o 
  -2  -3   6      407.07      380.36      5.74 o 
  -1  -3   6        8.31        8.45      1.19 o 
   0  -3   6      541.54      524.81      6.87 o 
   1  -3   6        1.15        1.61      1.37 o 
   2  -3   6       58.91       66.71      2.19 o 
   3  -3   6        0.07        1.09      0.84 o 
   4  -3   6        6.20        4.74      2.10 o 
   5  -3   6        0.01        1.46      1.21 o 
   6  -3   6        1.51        3.75      1.42 o 
   7  -3   6        5.48        5.96      3.17 o 
  -8  -2   6        0.28       -0.29      1.11 o 
  -7  -2   6        0.00        1.21      0.94 o 
  -6  -2   6       19.48       16.32      1.57 o 
  -5  -2   6       22.21       25.98      0.94 o 
  -4  -2   6       60.85       62.75      1.19 o 
  -3  -2   6       32.35       35.06      0.88 o 
  -2  -2   6        0.07        0.36      0.55 o 
  -1  -2   6      281.38      270.95      6.30 o 
   0  -2   6      362.29      344.24      4.32 o 
   1  -2   6      426.19      423.31      5.22 o 
   2  -2   6       79.56       75.92      2.79 o 
   3  -2   6       43.47       45.40      2.41 o 
   4  -2   6        6.57        5.36      0.96 o 
   5  -2   6        0.05        0.03      1.25 o 
   6  -2   6       21.56       27.56      1.62 o 
   7  -2   6        0.41        0.59      1.25 o 
  -8  -1   6        0.06        1.87      1.00 o 
  -7  -1   6        1.44        1.43      1.81 o 
  -6  -1   6        1.74        1.47      1.18 o 
  -5  -1   6       16.32       17.16      0.95 o 
  -4  -1   6        7.56        8.76      0.87 o 
  -3  -1   6       28.18       32.07      1.17 o 
  -2  -1   6       24.64       27.78      0.77 o 
  -1  -1   6        8.30        7.68      0.65 o 
   0  -1   6      441.01      421.95      5.88 o 
   1  -1   6      227.83      210.15      3.65 o 
   2  -1   6       42.03       50.37      1.33 o 
   3  -1   6        7.64        7.49      0.86 o 
   4  -1   6       23.46       24.22      5.91 o 
   5  -1   6       19.04       20.61      1.26 o 
   6  -1   6       37.78       43.52      5.67 o 
   7  -1   6        6.96        7.19      1.52 o 
   8  -1   6        0.58        1.91      1.18 o 
  -8   0   6        0.40        3.14      1.34 o 
  -7   0   6        5.28        7.56      1.35 o 
  -6   0   6        0.04        0.66      1.34 o 
  -5   0   6       24.22       20.20      1.07 o 
  -4   0   6        2.66        1.45      0.53 o 
  -3   0   6        2.47        4.55      0.75 o 
  -2   0   6        9.02       10.17      0.63 o 
  -1   0   6       67.76       55.44      1.02 o 
   0   0   6      778.26      746.83      7.84 o 
   1   0   6      286.63      263.42      3.31 o 
   2   0   6     1439.53     1372.31     16.33 o 
   3   0   6      111.37      118.03      2.23 o 
   4   0   6      316.53      306.10      3.93 o 
   5   0   6        0.01        0.30      1.15 o 
   6   0   6       14.05       14.80      3.92 o 
   7   0   6        4.15        3.10      1.05 o 
   8   0   6        0.27        1.54      1.85 o 
   9   0   6        0.51       -0.59      1.94 o 
  -7   1   6        1.55        2.89      0.55 o 
  -6   1   6        0.00       -0.02      0.36 o 
  -5   1   6        0.06       -0.28      0.52 o 
  -4   1   6       72.44       82.88      2.94 o 
  -3   1   6        2.28        3.04      0.49 o 
  -2   1   6       12.11       12.30      0.61 o 
  -1   1   6       94.94      106.49      1.48 o 
   0   1   6       17.39       17.17      1.36 o 
   1   1   6       76.93       73.71      1.67 o 
   2   1   6        6.30        4.48      0.68 o 
   3   1   6      543.14      514.59      5.54 o 
   4   1   6      173.21      177.15      2.46 o 
   5   1   6       69.33       76.29      2.04 o 
   6   1   6       11.20        9.05      1.23 o 
   7   1   6        0.37       -0.15      0.98 o 
   8   1   6        3.97        5.93      1.22 o 
   9   1   6        3.00        3.47      1.26 o 
  -7   2   6        0.38        1.86      1.46 o 
  -6   2   6        7.82        4.53      1.47 o 
  -5   2   6       48.00       36.53      1.02 o 
  -4   2   6       21.80       16.90      1.07 o 
  -3   2   6      105.41      104.90      4.24 o 
  -2   2   6       52.18       52.00      0.76 o 
  -1   2   6      257.40      261.13      3.29 o 
   0   2   6      403.12      410.96      5.69 o 
   1   2   6      145.82      140.11      1.44 o 
   2   2   6        0.24        1.06      0.31 o 
   3   2   6        4.13        5.75      1.00 o 
   4   2   6      236.12      224.83      3.87 o 
   5   2   6      143.83      137.03      2.45 o 
   6   2   6       49.93       55.79      1.58 o 
   7   2   6        7.80        7.99      1.09 o 
   8   2   6        2.21        2.62      1.95 o 
   9   2   6        0.33       -0.37      1.41 o 
  10   2   6        5.09        6.75      2.11 o 
  -7   3   6        0.75        3.83      1.81 o 
  -6   3   6        0.21        2.82      1.51 o 
  -5   3   6        0.55        1.08      2.12 o 
  -4   3   6       40.63       50.36      2.24 o 
  -3   3   6       16.70       18.92      1.80 o 
  -2   3   6       16.56       18.69      0.41 o 
  -1   3   6       87.98       88.77      0.77 o 
   0   3   6       62.50       61.56      1.23 o 
   1   3   6       20.19       23.06      0.88 o 
   2   3   6      512.42      495.92      4.00 o 
   3   3   6       45.23       47.63      1.10 o 
   4   3   6      602.22      585.82      4.87 o 
   5   3   6      270.89      269.02      3.43 o 
   6   3   6       34.96       43.96      1.43 o 
   7   3   6      111.42      103.21      3.82 o 
   8   3   6       16.95       22.20      2.07 o 
   9   3   6       17.54        0.66      2.52 o 
  10   3   6        7.72        7.71      2.18 o 
  -6   4   6        1.31        3.10      1.81 o 
  -5   4   6        7.58        5.76      2.98 o 
  -4   4   6        0.06        0.82      2.11 o 
  -3   4   6       17.23       15.99      1.69 o 
  -2   4   6       68.32       79.25      2.49 o 
  -1   4   6        1.70       -0.14      1.34 o 
   0   4   6      136.32      135.10      1.45 o 
   1   4   6       91.47       85.37      0.90 o 
   2   4   6       20.28       22.44      0.47 o 
   3   4   6       32.25       44.06      0.73 o 
   4   4   6        1.43        2.89      0.50 o 
   5   4   6       87.64       95.80      1.53 o 
   6   4   6       33.76       30.54      0.71 o 
   7   4   6        3.06        2.95      0.44 o 
   8   4   6       22.49       21.07      1.81 o 
   9   4   6        0.17       -0.14      2.18 o 
  10   4   6        0.81        2.37      1.77 o 
  -5   5   6        7.48        9.22      2.09 o 
  -4   5   6        1.52        0.84      1.37 o 
  -3   5   6       34.83       45.05      3.95 o 
  -2   5   6       15.99       19.37      1.76 o 
  -1   5   6       95.72      106.01      2.87 o 
   0   5   6       75.20       77.05      3.24 o 
   1   5   6       75.16       77.50      1.06 o 
   2   5   6      347.58      350.34      3.70 o 
   3   5   6        2.96        3.47      0.48 o 
   4   5   6       90.67       77.16      1.81 o 
   5   5   6        6.96        7.99      1.06 o 
   6   5   6        0.31        0.47      0.94 o 
   7   5   6        1.97        1.18      1.98 o 
   8   5   6       11.48        7.74      1.79 o 
   9   5   6        1.73        1.84      1.62 o 
  10   5   6        2.96        4.23      2.05 o 
  -5   6   6        1.14        0.42      2.80 o 
  -4   6   6        0.04       -1.69      1.69 o 
  -3   6   6        3.45        2.96      1.55 o 
  -2   6   6        1.30        2.30      2.19 o 
  -1   6   6       34.36       45.40      3.85 o 
   0   6   6       14.90       17.51      2.42 o 
   1   6   6       22.02       20.68      0.56 o 
   2   6   6       39.82       39.36      0.90 o 
   3   6   6       56.45       51.64      1.10 o 
   4   6   6      221.49      207.93      2.55 o 
   5   6   6      143.50      154.06      3.32 o 
   6   6   6       23.34       23.82      1.83 o 
   7   6   6        0.14       -0.52      2.09 o 
   8   6   6       69.36       73.94      3.22 o 
   9   6   6        0.14        1.41      1.58 o 
  10   6   6       36.53       43.35      3.41 o 
  -4   7   6        2.83        3.18      2.04 o 
  -3   7   6        0.19        1.95      2.84 o 
  -2   7   6       38.17       52.40      2.85 o 
  -1   7   6        3.44        3.62      1.43 o 
   0   7   6      124.57      147.58      3.85 o 
   1   7   6        3.19        3.25      0.42 o 
   2   7   6      230.38      217.79      4.04 o 
   3   7   6       25.67       27.79      1.14 o 
   4   7   6      226.80      217.66      3.61 o 
   5   7   6       19.69       21.22      0.68 o 
   6   7   6        1.66       -0.45      1.01 o 
   7   7   6       30.58       41.08      3.90 o 
   8   7   6        5.34        3.24      1.64 o 
   9   7   6        0.18        2.59      3.05 o 
  10   7   6       19.69       17.71      2.61 o 
  -3   8   6        3.37        4.44      3.65 o 
  -2   8   6        3.76        3.17      1.77 o 
  -1   8   6        0.01        0.28      1.27 o 
   0   8   6        0.42       -0.16      1.86 o 
   1   8   6        0.75        1.04      0.45 o 
   2   8   6      103.97       97.29      4.66 o 
   3   8   6       13.92       15.78      1.25 o 
   4   8   6       35.21       31.27      1.03 o 
   5   8   6       51.15       49.06      1.43 o 
   6   8   6       24.62       23.57      1.39 o 
   7   8   6       58.25       58.05      1.93 o 
   8   8   6        0.08        1.33      1.05 o 
   9   8   6       13.81       17.73      1.79 o 
  10   8   6        2.52        1.03      2.26 o 
  -1   9   6        0.00        0.56      1.51 o 
   0   9   6        0.01       -2.49      2.61 o 
   1   9   6        1.89        1.67      0.34 o 
   2   9   6       38.49       33.61      2.84 o 
   3   9   6        1.33        1.08      0.65 o 
   4   9   6        0.93        0.57      0.77 o 
   5   9   6       12.59       11.75      1.81 o 
   6   9   6        0.56        0.85      0.63 o 
   7   9   6        7.19        6.55      1.18 o 
   8   9   6       13.44       13.21      1.83 o 
   9   9   6        0.68        0.38      1.33 o 
  10   9   6        2.24        3.75      1.97 o 
   2  10   6       14.12        9.67      1.65 o 
   3  10   6        6.08        4.66      1.42 o 
   4  10   6       36.86       34.25      1.40 o 
   5  10   6       10.79        9.58      1.65 o 
   6  10   6       42.31       44.87      1.95 o 
   7  10   6       14.02       15.31      2.83 o 
   8  10   6        1.72        2.62      1.54 o 
   9  10   6       12.02       10.83      2.15 o 
   3  11   6        7.13        3.68      1.29 o 
   4  11   6        1.81        2.32      1.37 o 
   5  11   6        3.13        6.73      3.09 o 
   6  11   6        5.05        4.23      1.90 o 
   7  11   6        4.10        4.24      1.55 o 
   8  11   6        8.42        8.60      2.23 o 
  -5  -7   7        6.76        5.81      1.72 o 
  -4  -7   7       16.83       21.47      2.16 o 
  -3  -7   7        2.26        1.80      1.41 o 
  -2  -7   7        6.48        6.56      1.95 o 
  -1  -7   7       14.56       14.26      1.85 o 
   0  -7   7        5.68        5.57      1.64 o 
  -6  -6   7       14.05       10.81      2.13 o 
  -5  -6   7        0.21       -0.62      2.06 o 
  -4  -6   7       23.04       22.22      3.24 o 
  -3  -6   7       16.12       15.66      2.14 o 
  -2  -6   7        0.98        1.11      1.13 o 
  -1  -6   7        4.96        5.60      1.74 o 
   0  -6   7        2.96        4.65      2.30 o 
   1  -6   7        2.60        4.21      1.38 o 
   2  -6   7        0.88        0.36      1.16 o 
  -7  -5   7        3.67        1.96      1.71 o 
  -6  -5   7        0.02        0.08      0.66 o 
  -5  -5   7       11.94       11.92      2.03 o 
  -4  -5   7       11.24       14.27      1.54 o 
  -3  -5   7        5.84        5.52      1.24 o 
  -2  -5   7       26.63       29.13      1.74 o 
  -1  -5   7        7.15        6.16      1.28 o 
   0  -5   7        4.07        6.15      1.27 o 
   1  -5   7        1.90        1.09      1.29 o 
   2  -5   7       20.24       19.96      1.72 o 
   3  -5   7        1.54        2.08      1.51 o 
   4  -5   7        3.33        2.83      1.71 o 
  -7  -4   7        0.43        0.22      0.83 o 
  -6  -4   7       34.01       40.08      1.74 o 
  -5  -4   7        0.14       -0.48      0.65 o 
  -4  -4   7       13.90       10.61      1.64 o 
  -3  -4   7        0.08        0.46      1.04 o 
  -2  -4   7        9.70        9.83      2.08 o 
  -1  -4   7       10.04        4.83      1.29 o 
   0  -4   7      133.09      144.76      3.10 o 
   1  -4   7       35.59       29.01      2.19 o 
   2  -4   7       94.30      109.62      3.43 o 
   3  -4   7        0.00        0.21      1.13 o 
   4  -4   7       13.42       14.59      2.28 o 
   5  -4   7        2.82        1.94      2.02 o 
  -7  -3   7        8.71        8.12      1.16 o 
  -6  -3   7        0.01        0.85      1.24 o 
  -5  -3   7        6.99        7.84      1.14 o 
  -4  -3   7       10.49        8.16      1.11 o 
  -3  -3   7       15.39       15.90      1.20 o 
  -2  -3   7      161.76      156.66      2.91 o 
  -1  -3   7      111.53      114.03      3.64 o 
   0  -3   7       10.97        8.98      1.09 o 
   1  -3   7       77.00       72.48      2.09 o 
   2  -3   7        5.15        6.24      1.34 o 
   3  -3   7        1.28       -0.05      0.79 o 
   4  -3   7        9.35        8.78      1.58 o 
   5  -3   7        0.61        1.19      1.30 o 
   6  -3   7        3.70        2.64      1.55 o 
  -8  -2   7        0.14       -0.92      2.30 o 
  -7  -2   7        3.33        2.78      1.57 o 
  -6  -2   7        5.27        6.05      1.22 o 
  -5  -2   7       35.55       32.30      1.23 o 
  -4  -2   7       20.46       16.78      0.86 o 
  -3  -2   7       57.51       57.50      1.20 o 
  -2  -2   7        0.05        0.67      0.67 o 
  -1  -2   7      114.08      114.33      4.83 o 
   0  -2   7      136.09      142.42      2.85 o 
   1  -2   7       19.54       15.25      1.12 o 
   2  -2   7       59.84       64.98      1.88 o 
   3  -2   7        3.70        3.70      0.95 o 
   4  -2   7        1.67        0.97      1.06 o 
   5  -2   7       17.18       10.72      1.32 o 
   6  -2   7        3.63        3.99      1.78 o 
   7  -2   7       13.23        8.94      1.93 o 
  -7  -1   7        2.26        3.05      2.18 o 
  -6  -1   7       10.99       10.58      1.36 o 
  -5  -1   7       18.99       20.06      2.72 o 
  -4  -1   7      147.35      138.63      5.51 o 
  -3  -1   7       17.23       18.90      1.19 o 
  -2  -1   7      273.89      260.48      2.71 o 
  -1  -1   7        1.59        2.21      0.76 o 
   0  -1   7       56.14       53.86      1.33 o 
   1  -1   7       59.60       56.64      1.75 o 
   2  -1   7        4.55        5.79      0.86 o 
   3  -1   7        1.10        0.60      0.71 o 
   4  -1   7        5.59        5.36      0.96 o 
   5  -1   7       60.18       67.36      3.17 o 
   6  -1   7       14.42       10.88      1.82 o 
   7  -1   7        3.03        0.07      1.58 o 
   8  -1   7        1.09        3.23      3.34 o 
  -7   0   7        0.95        2.51      1.96 o 
  -6   0   7        0.00        1.35      0.85 o 
  -5   0   7        0.63        1.14      0.82 o 
  -4   0   7        9.60        7.81      1.02 o 
  -3   0   7      192.79      192.80      2.53 o 
  -2   0   7      172.14      168.26      2.23 o 
  -1   0   7       51.86       50.70      1.08 o 
   0   0   7        9.46        6.80      0.78 o 
   1   0   7       63.13       58.39      2.67 o 
   2   0   7       15.45       17.24      0.95 o 
   3   0   7       35.13       40.98      2.13 o 
   4   0   7        4.11        6.41      1.33 o 
   5   0   7       17.99       22.16      1.30 o 
   6   0   7        4.52        5.78      1.33 o 
   7   0   7        7.72        8.85      1.32 o 
   8   0   7        8.24        3.75      1.30 o 
  -6   1   7        0.03        0.55      0.44 o 
  -5   1   7        1.22        0.62      0.96 o 
  -4   1   7        0.03        0.17      0.48 o 
  -3   1   7        1.22        0.78      0.48 o 
  -2   1   7      282.22      292.35      2.85 o 
  -1   1   7      107.35      103.45      1.87 o 
   0   1   7       16.89       21.40      1.78 o 
   1   1   7       80.05       75.84      1.84 o 
   2   1   7        0.04        0.44      0.63 o 
   3   1   7        3.24        3.85      0.87 o 
   4   1   7       11.41       11.65      1.13 o 
   5   1   7       10.44       11.77      1.04 o 
   6   1   7        6.52        7.03      1.32 o 
   7   1   7        4.30        6.56      1.52 o 
   8   1   7       14.52       13.33      2.57 o 
   9   1   7        0.00        0.82      1.44 o 
  -7   2   7        0.08        1.46      1.53 o 
  -6   2   7        0.01        4.61      1.57 o 
  -5   2   7       13.99       12.38      1.27 o 
  -4   2   7       21.40       17.90      1.13 o 
  -3   2   7        3.69        3.22      0.62 o 
  -2   2   7       81.12       78.82      1.63 o 
  -1   2   7       36.81       40.60      1.25 o 
   0   2   7      276.86      263.37      2.61 o 
   1   2   7      117.78      134.76      2.50 o 
   2   2   7      343.41      330.46      4.31 o 
   3   2   7      127.67      132.81      4.31 o 
   4   2   7       70.33       64.44      1.43 o 
   5   2   7       72.12       75.85      2.10 o 
   6   2   7        0.01       -0.30      0.75 o 
   7   2   7        3.09        2.73      1.01 o 
   8   2   7       64.29       68.24      2.34 o 
   9   2   7        0.22       -0.37      1.29 o 
  -6   3   7        1.43        2.45      1.62 o 
  -5   3   7        0.40       -1.06      2.24 o 
  -4   3   7       39.01       27.71      1.75 o 
  -3   3   7        0.56        0.87      0.78 o 
  -2   3   7       24.09       21.69      0.86 o 
  -1   3   7       24.28       27.35      0.75 o 
   0   3   7      110.70      106.96      1.78 o 
   1   3   7      227.68      206.49      1.87 o 
   2   3   7      154.70      127.55      1.81 o 
   3   3   7        9.61       10.33      0.98 o 
   4   3   7      188.70      184.68      2.50 o 
   5   3   7       28.52       32.74      1.22 o 
   6   3   7       61.15       60.27      1.71 o 
   7   3   7        1.76        0.99      0.89 o 
   8   3   7        4.35        4.29      1.16 o 
   9   3   7        1.01        2.18      2.85 o 
  10   3   7        2.19        2.35      1.91 o 
  -6   4   7        1.73        2.35      1.84 o 
  -5   4   7        0.08        0.73      2.52 o 
  -4   4   7       38.97       53.37      4.63 o 
  -3   4   7        0.39        1.43      2.18 o 
  -2   4   7        7.57       11.15      1.78 o 
  -1   4   7        7.37        5.74      1.22 o 
   0   4   7       64.93       71.97      1.47 o 
   1   4   7        0.52        0.50      0.29 o 
   2   4   7      204.83      203.02      2.29 o 
   3   4   7        7.48        5.45      0.49 o 
   4   4   7        0.00        0.38      0.41 o 
   5   4   7       51.89       49.65      1.89 o 
   6   4   7        6.54        4.55      1.11 o 
   7   4   7        3.74        2.34      0.61 o 
   8   4   7       10.77       10.26      0.56 o 
   9   4   7        0.62       -0.37      1.39 o 
  10   4   7        2.96        1.60      3.05 o 
  -5   5   7        1.75        1.06      1.67 o 
  -4   5   7        1.57        1.17      1.50 o 
  -3   5   7        9.62        5.86      2.82 o 
  -2   5   7       36.92       37.48      3.72 o 
  -1   5   7      397.43      453.64     11.26 o 
   0   5   7       53.15       49.71      1.43 o 
   1   5   7        4.69        4.35      0.68 o 
   2   5   7      332.53      324.68      4.77 o 
   3   5   7       55.30       57.94      1.07 o 
   4   5   7      495.53      456.68     12.92 o 
   5   5   7       51.78       51.44      2.51 o 
   6   5   7      186.26      162.07     18.11 o 
   7   5   7        4.89        4.03      0.75 o 
   8   5   7        1.13        0.49      1.36 o 
   9   5   7        0.26        1.43      1.65 o 
  10   5   7        1.09       -0.47      2.73 o 
  -4   6   7        0.38        0.47      1.51 o 
  -3   6   7        0.24        0.77      1.39 o 
  -2   6   7        1.91        5.06      1.53 o 
  -1   6   7       18.46       19.63      1.83 o 
   0   6   7        9.53        9.92      1.41 o 
   1   6   7        5.89        6.85      0.66 o 
   2   6   7       19.81       23.36      0.92 o 
   3   6   7        2.37        2.54      0.44 o 
   4   6   7       62.88       49.40      2.29 o 
   5   6   7      257.11      225.89      4.28 o 
   6   6   7       84.76       74.20      2.58 o 
   7   6   7        1.10        0.77      2.02 o 
   8   6   7        0.01       -0.47      1.36 o 
   9   6   7        0.25        1.71      1.71 o 
  10   6   7        0.42        0.35      2.91 o 
  -3   7   7        1.43        0.97      2.70 o 
  -2   7   7        0.78        1.60      1.53 o 
  -1   7   7        5.66        5.78      1.58 o 
   0   7   7       95.71      107.40      3.41 o 
   1   7   7        0.53        0.43      0.35 o 
   2   7   7      123.75      127.04      2.70 o 
   3   7   7       17.30       14.56      0.55 o 
   4   7   7      264.82      250.42      3.80 o 
   5   7   7       94.86      101.78      4.18 o 
   6   7   7      294.08      296.92      8.65 o 
   7   7   7        3.85        4.39      2.42 o 
   8   7   7        0.81        1.22      1.36 o 
   9   7   7        4.79        7.38      3.39 o 
  10   7   7        0.01        1.97      2.00 o 
  -2   8   7        0.48        0.78      1.62 o 
  -1   8   7        0.00        0.17      1.31 o 
   0   8   7       20.25       18.57      1.98 o 
   1   8   7        6.24        5.66      1.13 o 
   2   8   7        1.16        1.83      0.63 o 
   3   8   7        7.96        5.10      0.56 o 
   4   8   7       64.80       64.47      1.73 o 
   5   8   7        2.62        1.60      0.80 o 
   6   8   7       36.84       34.52      3.22 o 
   7   8   7       10.99        9.10      1.76 o 
   8   8   7       23.52       30.19      2.54 o 
   9   8   7        6.08        4.49      3.20 o 
  10   8   7        0.08        2.11      1.93 o 
  -1   9   7        2.27        2.02      2.96 o 
   0   9   7       11.85        5.57      3.06 o 
   1   9   7       10.34        4.05      2.58 o 
   2   9   7        4.83        4.78      0.50 o 
   3   9   7       18.34       14.58      0.93 o 
   4   9   7       21.31       22.79      1.04 o 
   5   9   7        1.11       -0.15      0.75 o 
   6   9   7        2.19        1.51      0.69 o 
   7   9   7       10.28       11.50      1.57 o 
   8   9   7        0.85        0.69      1.31 o 
   9   9   7       11.45       15.70      3.56 o 
   2  10   7        0.81        0.70      2.23 o 
   3  10   7        0.31        0.96      0.58 o 
   4  10   7       30.28       33.28      1.31 o 
   5  10   7        0.62        1.08      0.68 o 
   6  10   7       33.91       32.49      1.75 o 
   7  10   7        1.38        1.98      1.27 o 
   8  10   7        5.21        6.56      2.08 o 
   9  10   7        1.73        1.74      1.61 o 
   4  11   7        0.05        0.66      0.68 o 
   5  11   7        2.07        2.55      1.09 o 
   6  11   7       20.71       24.99      1.16 o 
   7  11   7        9.48       14.56      1.51 o 
  -5  -6   8        4.14        3.12      2.60 o 
  -4  -6   8        1.82       -0.12      1.51 o 
  -3  -6   8        3.20        3.03      1.78 o 
  -2  -6   8        1.09       -0.11      1.34 o 
  -1  -6   8       17.53       15.75      2.31 o 
   0  -6   8        6.09        5.22      1.96 o 
   1  -6   8        2.95        2.66      1.44 o 
  -6  -5   8        3.61        2.59      0.97 o 
  -5  -5   8        0.13       -0.42      1.12 o 
  -4  -5   8        6.78        8.31      1.51 o 
  -3  -5   8        0.00        0.35      1.27 o 
  -2  -5   8       20.73       21.11      2.58 o 
  -1  -5   8        0.20       -0.25      1.15 o 
   0  -5   8       38.96       46.02      2.63 o 
   1  -5   8        0.16        0.15      1.03 o 
   2  -5   8        2.37        0.70      1.41 o 
   3  -5   8        1.67        0.10      1.40 o 
  -6  -4   8        4.51        2.28      0.95 o 
  -5  -4   8       12.09       10.18      1.46 o 
  -4  -4   8        0.26       -1.07      1.07 o 
  -3  -4   8        8.81        8.15      1.29 o 
  -2  -4   8        2.17        0.44      1.13 o 
  -1  -4   8        5.19        4.03      1.15 o 
   0  -4   8        6.16        6.52      1.53 o 
   1  -4   8        0.02       -1.25      1.25 o 
   2  -4   8        3.08        4.06      1.60 o 
   3  -4   8       12.29        8.33      1.71 o 
   4  -4   8       11.99       10.57      2.77 o 
   5  -4   8        5.62        5.44      2.78 o 
  -7  -3   8        0.36       -1.21      2.40 o 
  -6  -3   8       17.16       18.69      1.38 o 
  -5  -3   8        3.96        1.04      2.76 o 
  -4  -3   8        4.96        6.42      0.85 o 
  -3  -3   8        0.52        0.01      0.73 o 
  -2  -3   8        3.52        3.03      0.97 o 
  -1  -3   8        8.12        7.11      1.51 o 
   0  -3   8       23.82       20.74      4.60 o 
   1  -3   8        9.76        7.30      2.07 o 
   2  -3   8        1.19       -0.73      1.16 o 
   3  -3   8       20.79       20.79      1.73 o 
   4  -3   8        0.18        0.86      1.30 o 
   5  -3   8        3.45        2.19      1.24 o 
   6  -3   8        1.85        1.82      1.63 o 
  -7  -2   8        0.03       -0.13      0.78 o 
  -6  -2   8        1.09        2.11      1.16 o 
  -5  -2   8       11.11       10.65      1.27 o 
  -4  -2   8        1.77        2.52      0.75 o 
  -3  -2   8        3.58        2.90      0.77 o 
  -2  -2   8       78.44       81.41      2.31 o 
  -1  -2   8        2.08        2.42      1.06 o 
   0  -2   8        0.38        1.10      0.78 o 
   1  -2   8       49.88       56.90      2.95 o 
   2  -2   8       30.63       30.10      6.03 o 
   3  -2   8        4.69        2.82      1.72 o 
   4  -2   8       10.05        9.12      1.27 o 
   5  -2   8        1.38        1.66      1.30 o 
   6  -2   8        3.80        2.01      1.53 o 
   7  -2   8        4.99        6.36      1.66 o 
  -7  -1   8        1.50       -0.05      0.96 o 
  -6  -1   8        0.21        0.84      0.88 o 
  -5  -1   8        5.36        5.12      1.11 o 
  -4  -1   8        4.24        6.23      0.83 o 
  -3  -1   8        0.68        0.52      0.52 o 
  -2  -1   8        5.40        4.22      0.63 o 
  -1  -1   8       21.29       19.65      1.07 o 
   0  -1   8        4.14        0.95      0.84 o 
   1  -1   8        8.55        8.48      0.96 o 
   2  -1   8        8.48        6.23      2.49 o 
   3  -1   8       41.29       45.03      4.28 o 
   4  -1   8        0.03       -0.33      0.82 o 
   5  -1   8        2.13        0.90      1.18 o 
   6  -1   8        2.10        2.42      1.49 o 
   7  -1   8        5.39        8.89      3.88 o 
  -7   0   8        2.37        3.90      0.93 o 
  -6   0   8        0.06        0.75      1.09 o 
  -5   0   8        1.92        1.06      0.86 o 
  -4   0   8       10.60       11.18      0.84 o 
  -3   0   8        6.01        6.85      1.08 o 
  -2   0   8       39.84       40.07      1.06 o 
  -1   0   8        0.95        1.25      0.55 o 
   0   0   8      154.81      152.97      3.32 o 
   1   0   8       88.52       80.29      6.19 o 
   2   0   8        1.00       -0.21      0.78 o 
   3   0   8        1.18        0.52      0.87 o 
   4   0   8       10.05        7.48      1.78 o 
   5   0   8        0.00       -0.29      0.80 o 
   6   0   8        1.47        1.02      0.95 o 
   7   0   8       17.50       18.38      6.48 o 
   8   0   8        9.71       11.87      4.38 o 
  -6   1   8        7.49        8.00      3.11 o 
  -5   1   8       26.74       28.02      2.61 o 
  -4   1   8        5.18        7.03      1.32 o 
  -3   1   8       34.56       34.12      1.26 o 
  -2   1   8       11.46       10.69      0.81 o 
  -1   1   8       23.30       19.71      0.77 o 
   0   1   8        0.72        1.55      0.63 o 
   1   1   8       22.24       25.62      1.18 o 
   2   1   8      519.42      526.48     10.76 o 
   3   1   8        0.39        0.33      0.63 o 
   4   1   8       34.77       39.24      4.45 o 
   5   1   8        8.90        6.77      1.29 o 
   6   1   8       32.59       41.11      2.10 o 
   7   1   8        0.05       -0.10      1.11 o 
   8   1   8        9.33        8.90      1.85 o 
   9   1   8        0.64       -1.08      1.61 o 
  -5   2   8        0.14        0.39      0.40 o 
  -4   2   8        7.09        6.81      1.57 o 
  -3   2   8        7.65        8.21      0.53 o 
  -2   2   8       20.17       17.67      2.29 o 
  -1   2   8        4.32        5.49      0.52 o 
   0   2   8       57.36       51.32      1.43 o 
   1   2   8      151.98      142.31      1.79 o 
   2   2   8       32.03       33.11      1.28 o 
   3   2   8      214.43      207.55      2.84 o 
   4   2   8        0.40        0.35      0.81 o 
   5   2   8        0.76        1.46      1.37 o 
   6   2   8        6.63        8.27      1.51 o 
   7   2   8        6.30        6.05      2.19 o 
   8   2   8       10.01        8.24      2.58 o 
   9   2   8        0.03        0.10      1.84 o 
  -6   3   8        0.55        2.00      2.91 o 
  -5   3   8        1.31       -1.31      2.45 o 
  -4   3   8        1.73        1.97      1.04 o 
  -3   3   8        1.08        0.56      0.50 o 
  -2   3   8        5.11        1.85      0.41 o 
  -1   3   8        3.19        2.84      0.37 o 
   0   3   8      111.82      117.64      2.32 o 
   1   3   8        6.06        4.13      0.62 o 
   2   3   8      855.53      851.75      7.79 o 
   3   3   8        4.24        5.32      0.52 o 
   4   3   8      343.85      329.10      5.37 o 
   5   3   8       11.14       10.46      1.22 o 
   6   3   8       48.20       48.03      2.03 o 
   7   3   8       11.63       14.60      1.38 o 
   8   3   8        0.10        1.52      1.09 o 
   9   3   8        0.41        0.46      1.52 o 
  -5   4   8        4.05        6.25      3.32 o 
  -4   4   8        7.50        3.50      2.92 o 
  -3   4   8        6.23        5.98      1.38 o 
  -2   4   8      240.52      273.86      9.14 o 
  -1   4   8       28.43       24.68      1.25 o 
   0   4   8      517.86      533.07      5.87 o 
   1   4   8        2.28        2.09      0.42 o 
   2   4   8      193.60      203.21      6.86 o 
   3   4   8        2.01        2.14      0.57 o 
   4   4   8        0.69        2.12      0.75 o 
   5   4   8        7.61        7.31      0.71 o 
   6   4   8       94.10       95.94      1.47 o 
   7   4   8        3.90        3.78      0.82 o 
   8   4   8        3.66        2.51      0.76 o 
   9   4   8        0.30        2.05      1.69 o 
  10   4   8        0.90       -0.35      2.87 o 
  -5   5   8        3.91        3.03      1.97 o 
  -4   5   8        1.57        0.94      1.58 o 
  -3   5   8       21.74       24.47      3.92 o 
  -2   5   8       29.95       38.81      3.98 o 
  -1   5   8      123.13      133.18      2.60 o 
   0   5   8        5.12        4.63      0.44 o 
   1   5   8       30.80       33.11      0.88 o 
   2   5   8       56.48       55.48      0.81 o 
   3   5   8        0.30        0.40      0.49 o 
   4   5   8       96.52      100.12      2.34 o 
   5   5   8       83.71       77.95      3.29 o 
   6   5   8        0.68        0.10      0.55 o 
   7   5   8        1.19        1.08      0.62 o 
   8   5   8        1.22        1.18      1.29 o 
   9   5   8        1.55        2.63      1.72 o 
  10   5   8        0.24        0.57      2.91 o 
  -4   6   8        1.32        2.38      1.88 o 
  -3   6   8        1.05        2.04      1.64 o 
  -2   6   8       27.94       35.20      2.56 o 
  -1   6   8       37.03       40.48      2.38 o 
   0   6   8      209.69      235.84      5.22 o 
   1   6   8        0.95        1.77      0.52 o 
   2   6   8       29.20       34.03      0.98 o 
   3   6   8       24.40       25.66      2.24 o 
   4   6   8       15.31       13.47      1.15 o 
   5   6   8       72.87       66.22      5.02 o 
   6   6   8      214.25      214.06      7.12 o 
   7   6   8       19.86       14.18      2.21 o 
   8   6   8       30.58       41.36      2.77 o 
   9   6   8        6.49        9.62      2.21 o 
  10   6   8        2.75        2.07      3.48 o 
  -2   7   8        0.03       -1.95      2.73 o 
  -1   7   8        0.50        2.61      1.46 o 
   0   7   8        2.25        1.91      2.23 o 
   1   7   8        0.36        0.31      0.23 o 
   2   7   8      163.10      146.48      3.39 o 
   3   7   8       14.97       12.86      0.96 o 
   4   7   8       31.07       28.86      1.47 o 
   5   7   8       10.62       10.91      1.27 o 
   6   7   8        0.11        0.10      0.97 o 
   7   7   8       17.67       19.33      1.97 o 
   8   7   8        1.00       -1.50      1.50 o 
   9   7   8        2.28        2.11      1.79 o 
  10   7   8       11.43        8.49      2.51 o 
  -2   8   8        0.47        0.71      1.64 o 
  -1   8   8        0.92        1.20      1.48 o 
   0   8   8        4.29        4.65      1.58 o 
   1   8   8        0.05        1.20      1.20 o 
   2   8   8        8.24        5.26      0.65 o 
   3   8   8       46.94       38.36      1.79 o 
   4   8   8       51.91       50.90      1.27 o 
   5   8   8       14.49       16.66      0.82 o 
   6   8   8       58.18       54.88      2.31 o 
   7   8   8       12.98       10.74      1.71 o 
   8   8   8        5.51        5.08      1.71 o 
   9   8   8        8.61        4.54      3.41 o 
  10   8   8        0.46       -2.12      2.12 o 
   0   9   8        3.50        0.75      2.56 o 
   1   9   8        2.09        1.67      2.44 o 
   2   9   8       29.51       25.97      1.53 o 
   3   9   8        2.35        2.08      0.59 o 
   4   9   8       16.99       16.44      0.81 o 
   5   9   8        2.13        2.02      0.90 o 
   6   9   8        0.25        0.84      1.34 o 
   7   9   8        7.43        7.66      1.47 o 
   8   9   8        9.02       10.03      1.43 o 
   9   9   8       16.75       27.30      2.06 o 
   3  10   8        5.34        4.61      0.85 o 
   4  10   8       44.66       42.07      1.49 o 
   5  10   8        4.97        5.50      0.96 o 
   6  10   8       52.47       55.75      1.77 o 
   7  10   8        1.37       -0.04      0.86 o 
   8  10   8       19.75       26.78      2.43 o 
   9  10   8        1.11        0.18      1.40 o 
   4  11   8        3.21        3.05      1.27 o 
   5  11   8        0.10        0.63      0.67 o 
   6  11   8        2.77        4.60      0.90 o 
   7  11   8        2.00        2.56      1.36 o 
  -3  -6   9       14.38       10.72      3.26 o 
  -2  -6   9        0.22        3.07      2.56 o 
  -1  -6   9        7.88        6.37      2.13 o 
   0  -6   9        2.68        2.46      1.58 o 
  -5  -5   9        2.66        1.68      1.13 o 
  -4  -5   9        7.83        8.14      2.08 o 
  -3  -5   9        0.00       -0.14      1.44 o 
  -2  -5   9       15.18       12.42      2.00 o 
  -1  -5   9        9.94        5.32      1.50 o 
   0  -5   9        7.57        7.94      1.62 o 
   1  -5   9       15.25       14.14      1.86 o 
   2  -5   9        4.15        2.68      1.78 o 
  -6  -4   9        1.69        2.61      0.98 o 
  -5  -4   9        1.64        1.26      1.45 o 
  -4  -4   9        0.50        0.59      0.81 o 
  -3  -4   9        8.57        9.12      1.73 o 
  -2  -4   9       12.86       17.67      2.05 o 
  -1  -4   9       12.25        8.50      1.78 o 
   0  -4   9       37.55       48.98      2.76 o 
   1  -4   9        1.71       -0.33      1.38 o 
   2  -4   9        1.76        1.07      1.28 o 
   3  -4   9        0.63        1.67      1.59 o 
   4  -4   9        3.59        5.18      1.97 o 
  -6  -3   9        2.84        4.37      1.14 o 
  -5  -3   9        0.11        1.06      1.22 o 
  -4  -3   9       14.94       13.97      2.96 o 
  -3  -3   9       11.38        8.97      1.17 o 
  -2  -3   9       11.89        7.99      1.51 o 
  -1  -3   9       27.11       23.90      2.00 o 
   0  -3   9        1.61        0.90      0.98 o 
   1  -3   9       68.10       70.37      2.40 o 
   2  -3   9        6.59        6.97      1.34 o 
   3  -3   9        4.29        7.44      1.41 o 
   4  -3   9        6.46        5.63      2.42 o 
   5  -3   9        0.23        1.98      1.84 o 
  -6  -2   9        0.00        4.21      1.38 o 
  -5  -2   9        2.24        0.23      0.99 o 
  -4  -2   9        4.01        4.86      0.94 o 
  -3  -2   9       15.57       13.11      0.97 o 
  -2  -2   9        9.94       11.10      1.40 o 
  -1  -2   9        0.73        1.17      1.46 o 
   0  -2   9      128.41      138.02      3.02 o 
   1  -2   9       19.91       26.39      1.57 o 
   2  -2   9       34.40       39.77      3.86 o 
   3  -2   9        7.92        9.24      1.62 o 
   4  -2   9        3.78        7.93      5.11 o 
   5  -2   9        8.93        8.40      3.86 o 
   6  -2   9        2.52        0.09      1.09 o 
  -6  -1   9        0.07        2.72      3.73 o 
  -5  -1   9       11.66       13.37      2.78 o 
  -4  -1   9        0.48        0.93      0.73 o 
  -3  -1   9        0.07       -0.25      0.57 o 
  -2  -1   9        5.88        6.52      1.26 o 
  -1  -1   9       30.66       24.45      2.23 o 
   0  -1   9       15.33       21.35      2.31 o 
   1  -1   9       64.77       59.52      1.86 o 
   2  -1   9       68.19       77.60      3.59 o 
   3  -1   9        0.98        0.33      1.08 o 
   4  -1   9       19.52       21.83      1.90 o 
   5  -1   9        3.76        5.94      2.33 o 
   6  -1   9        3.81        4.46      2.28 o 
   7  -1   9        0.65        4.84      2.91 o 
  -6   0   9        0.40        1.10      1.51 o 
  -5   0   9        0.93        1.41      0.99 o 
  -4   0   9       46.13       42.38      2.91 o 
  -3   0   9        0.05       -0.03      0.84 o 
  -2   0   9        5.45        5.07      0.75 o 
  -1   0   9        0.27        0.80      0.70 o 
   0   0   9      148.17      142.51      2.93 o 
   1   0   9       28.35       30.23      1.61 o 
   2   0   9       53.45       56.51      2.67 o 
   3   0   9      106.69      102.50      2.69 o 
   4   0   9        3.40        4.72      1.83 o 
   5   0   9        9.48       10.25      1.81 o 
   6   0   9        0.07       -0.77      1.73 o 
   7   0   9        0.03        1.08      1.18 o 
   8   0   9        0.54        1.12      2.07 o 
  -5   1   9        9.56       10.65      4.03 o 
  -4   1   9       21.15       19.45      3.65 o 
  -3   1   9       13.55       16.01      1.21 o 
  -2   1   9        1.40        1.96      0.68 o 
  -1   1   9        0.01       -0.22      0.44 o 
   0   1   9       18.99       26.17      0.98 o 
   1   1   9       20.76       22.93      2.26 o 
   2   1   9        1.22        2.67      0.78 o 
   3   1   9        7.20        9.21      1.01 o 
   4   1   9      152.33      148.54      2.84 o 
   5   1   9       28.92       25.55      1.83 o 
   6   1   9        0.39       -0.34      1.16 o 
   7   1   9        0.60        3.29      2.26 o 
   8   1   9        5.70        3.06      1.70 o 
  -6   2   9        0.01        5.12      1.84 o 
  -4   2   9       11.77        7.17      1.84 o 
  -3   2   9        0.38        0.18      0.39 o 
  -2   2   9       33.69       32.38      1.13 o 
  -1   2   9       64.32       67.83      1.74 o 
   0   2   9       68.96       72.87      1.79 o 
   1   2   9        6.64        7.26      0.69 o 
   2   2   9        0.77        0.29      0.52 o 
   3   2   9        1.49        1.11      0.71 o 
   4   2   9        8.70        9.83      1.07 o 
   5   2   9       36.96       39.75      1.94 o 
   6   2   9       25.53       31.75      1.74 o 
   7   2   9        0.36        0.58      1.00 o 
   8   2   9        1.18        1.28      1.21 o 
   9   2   9        1.64        2.93      1.44 o 
  -5   3   9        0.00        0.53      1.22 o 
  -4   3   9       10.96       15.38      3.46 o 
  -3   3   9        0.14       -0.22      0.37 o 
  -2   3   9        2.25        2.04      0.57 o 
  -1   3   9       11.43       10.46      1.29 o 
   0   3   9      125.79      125.33      1.81 o 
   1   3   9      121.67      129.07      2.27 o 
   2   3   9       83.73       89.17      2.12 o 
   3   3   9      156.43      148.15      3.16 o 
   4   3   9      176.66      182.51      4.77 o 
   5   3   9        0.04       -0.83      0.99 o 
   6   3   9       44.14       46.84      1.83 o 
   7   3   9        4.33        3.87      1.19 o 
   8   3   9       12.41       10.92      1.89 o 
   9   3   9        0.03        1.65      1.57 o 
  -5   4   9        1.21       -0.78      2.82 o 
  -4   4   9        2.36        2.87      2.89 o 
  -3   4   9       11.07        7.34      3.01 o 
  -2   4   9        1.87        1.06      1.13 o 
  -1   4   9      349.09      360.61      9.63 o 
   0   4   9       29.75       27.83      0.79 o 
   1   4   9      130.07      140.20      1.67 o 
   2   4   9       69.22       70.34      2.26 o 
   3   4   9        6.09        6.72      0.69 o 
   4   4   9       46.97       51.58      2.66 o 
   5   4   9       26.08       26.85      1.54 o 
   6   4   9       34.90       32.72      1.23 o 
   7   4   9       11.81       13.52      0.80 o 
   8   4   9        3.40        3.76      1.03 o 
   9   4   9        1.14        1.35      1.24 o 
  -4   5   9        0.43        1.76      3.06 o 
  -3   5   9        0.97       -0.47      2.45 o 
  -2   5   9        0.20       -0.52      1.05 o 
  -1   5   9        9.35       12.67      1.84 o 
   0   5   9       41.50       41.16      1.79 o 
   1   5   9        0.40        0.66      0.46 o 
   2   5   9       43.05       49.24      1.10 o 
   3   5   9      132.58      129.79      5.70 o 
   4   5   9        1.27        2.70      0.55 o 
   5   5   9        9.82        8.84      0.79 o 
   6   5   9        1.94        1.62      0.74 o 
   7   5   9        1.59        1.54      0.69 o 
   8   5   9        0.18       -0.19      1.19 o 
   9   5   9        0.39        0.24      1.51 o 
  10   5   9        0.48        0.37      1.72 o 
  -4   6   9        6.04        6.44      2.28 o 
  -3   6   9        1.91        2.87      1.83 o 
  -2   6   9        2.80        4.30      1.71 o 
  -1   6   9        0.15        1.25      1.34 o 
   0   6   9        1.20        1.29      0.85 o 
   1   6   9       23.30       23.67      1.84 o 
   2   6   9        1.81        2.08      0.85 o 
   3   6   9       18.69       17.95      0.85 o 
   4   6   9       20.42       19.68      1.11 o 
   5   6   9      165.15      152.06      2.77 o 
   6   6   9       20.47       17.89      1.78 o 
   7   6   9       25.05       22.64      1.71 o 
   8   6   9       16.74       18.65      2.31 o 
   9   6   9        5.77        5.12      2.05 o 
  10   6   9        5.77        6.09      4.07 o 
  -3   7   9        1.96        1.04      3.10 o 
  -2   7   9        0.93        1.31      1.65 o 
  -1   7   9        8.92       13.87      2.11 o 
   0   7   9        0.06        0.45      2.12 o 
   1   7   9       25.47       25.84      2.15 o 
   2   7   9        0.99        2.22      0.88 o 
   3   7   9      148.41      143.81      2.64 o 
   4   7   9        8.41       12.67      1.79 o 
   5   7   9       77.96       70.50      3.00 o 
   6   7   9       11.66       11.69      1.55 o 
   7   7   9        4.85        4.72      1.55 o 
   8   7   9        0.02        0.89      1.48 o 
   9   7   9        0.03        1.50      1.77 o 
  10   7   9        2.65        1.11      3.38 o 
  -2   8   9        1.22        1.65      1.86 o 
  -1   8   9        1.21        2.16      1.71 o 
   0   8   9        0.69        3.72      1.67 o 
   1   8   9       16.25       20.93      2.07 o 
   2   8   9       37.31       32.53      1.62 o 
   3   8   9       66.69       69.02      3.56 o 
   4   8   9       21.18       16.39      2.04 o 
   5   8   9        3.07        5.15      1.93 o 
   6   8   9       68.60       67.94      4.16 o 
   7   8   9       12.97       16.81      1.97 o 
   8   8   9       12.98       15.23      3.71 o 
   9   8   9        3.45        2.23      3.22 o 
   1   9   9        0.00        0.57      2.35 o 
   2   9   9        5.50        8.06      1.65 o 
   3   9   9       10.67       10.46      1.42 o 
   4   9   9        1.73        2.23      0.59 o 
   5   9   9        1.36        1.13      0.60 o 
   6   9   9        0.15        0.71      0.77 o 
   7   9   9        0.03        1.04      2.21 o 
   8   9   9        7.66        7.80      1.97 o 
   9   9   9        5.94        6.80      2.23 o 
   2  10   9        0.58        1.11      2.52 o 
   3  10   9       13.18       11.35      1.84 o 
   4  10   9        8.93        6.31      1.15 o 
   5  10   9       23.73       27.14      2.96 o 
   6  10   9       32.41       32.62      1.81 o 
   7  10   9       24.87       29.74      2.51 o 
   8  10   9       23.51       29.40      1.92 o 
   4  11   9       13.72       13.69      1.88 o 
   5  11   9        0.12        0.28      0.64 o 
   6  11   9        0.92        2.66      0.92 o 
   7  11   9        0.86       -0.37      1.07 o 
  -3  -5  10        1.04        2.82      2.24 o 
  -2  -5  10        2.17        1.01      1.54 o 
  -1  -5  10        1.38        0.93      1.64 o 
   0  -5  10        3.73        3.25      2.64 o 
  -4  -4  10        0.05        0.69      1.07 o 
  -3  -4  10        0.19        1.38      1.24 o 
  -2  -4  10        6.58        7.22      2.02 o 
  -1  -4  10        5.74        5.03      2.47 o 
   0  -4  10        3.38        3.10      1.38 o 
   1  -4  10       15.42       14.46      1.87 o 
   2  -4  10        0.01        1.07      1.59 o 
   3  -4  10        0.10        0.80      2.27 o 
  -5  -3  10        0.20        0.29      0.88 o 
  -4  -3  10        0.49        0.83      1.00 o 
  -3  -3  10       17.83       21.15      2.42 o 
  -2  -3  10        1.69        0.49      1.76 o 
  -1  -3  10       36.90       37.78      2.03 o 
   0  -3  10       14.28       14.68      2.57 o 
   1  -3  10        0.03       -0.74      1.10 o 
   2  -3  10        3.78        2.96      1.61 o 
   3  -3  10        0.19       -0.56      2.02 o 
   4  -3  10        0.01        1.16      1.59 o 
  -5  -2  10        0.88        3.13      1.57 o 
  -4  -2  10       12.33       13.54      3.81 o 
  -3  -2  10        0.14       -0.04      0.73 o 
  -2  -2  10       23.66       26.35      2.91 o 
  -1  -2  10        0.02        0.62      0.91 o 
   0  -2  10       19.07       18.96      1.91 o 
   1  -2  10       35.77       31.26      3.37 o 
   2  -2  10        0.09        1.95      1.92 o 
   3  -2  10        1.94        2.02      2.00 o 
   4  -2  10        0.70        3.64      1.72 o 
   5  -2  10        0.66        0.90      1.50 o 
  -6  -1  10        1.37        2.68      2.61 o 
  -5  -1  10        0.11        1.30      1.15 o 
  -4  -1  10        0.39        1.29      0.85 o 
  -3  -1  10       40.63       42.10      1.40 o 
  -2  -1  10        3.37        3.15      0.87 o 
  -1  -1  10       28.50       31.48      2.41 o 
   0  -1  10        9.30        7.70      1.38 o 
   1  -1  10       22.36       22.16      3.05 o 
   2  -1  10       28.53       27.50      2.78 o 
   3  -1  10        0.18        0.57      0.98 o 
   4  -1  10        0.31        2.43      1.44 o 
   5  -1  10        1.63        1.06      1.41 o 
   6  -1  10        1.47        2.58      2.06 o 
  -6   0  10        0.12       -0.24      1.13 o 
  -5   0  10        9.31        8.69      3.33 o 
  -4   0  10        0.99        0.53      0.89 o 
  -3   0  10       13.38       11.41      1.84 o 
  -2   0  10      112.90      117.45      3.55 o 
  -1   0  10       62.12       63.05      2.68 o 
   0   0  10       34.77       40.86      1.66 o 
   1   0  10        8.61        5.88      1.05 o 
   2   0  10      109.52      116.53      2.69 o 
   3   0  10        1.71        0.44      0.90 o 
   4   0  10        4.11        5.44      1.48 o 
   5   0  10        3.28        6.72      4.65 o 
   6   0  10        0.00        2.27      1.73 o 
   7   0  10        4.42        6.34      1.98 o 
  -5   1  10        1.68        0.80      1.33 o 
  -4   1  10        2.87        1.90      0.76 o 
  -3   1  10       23.97       25.94      1.05 o 
  -2   1  10        4.78        3.18      0.86 o 
  -1   1  10       65.09       65.63      1.54 o 
   0   1  10       12.98       14.30      0.83 o 
   1   1  10       11.12        9.59      1.18 o 
   2   1  10       10.85       12.24      1.20 o 
   3   1  10        2.29        0.08      0.74 o 
   4   1  10        3.31        1.83      0.97 o 
   5   1  10        0.11       -0.65      1.19 o 
   6   1  10        0.03       -0.45      1.49 o 
   7   1  10        1.87       -1.19      2.00 o 
   8   1  10       13.19       16.12      4.11 o 
  -4   2  10        0.12       -0.21      1.35 o 
  -3   2  10        1.33        0.74      0.70 o 
  -2   2  10        1.85        0.80      0.69 o 
  -1   2  10        0.15       -0.35      0.53 o 
   0   2  10       15.74       15.60      0.85 o 
   1   2  10       34.98       32.82      1.13 o 
   2   2  10       67.79       76.13      2.99 o 
   3   2  10        0.03       -0.79      0.79 o 
   4   2  10        2.43        1.98      0.94 o 
   5   2  10       24.77       26.26      1.89 o 
   6   2  10        0.57       -0.06      0.92 o 
   7   2  10        1.94        0.63      1.11 o 
   8   2  10       16.28       15.43      2.27 o 
  -5   3  10        0.11       -1.44      1.62 o 
  -3   3  10        1.15        0.14      0.71 o 
  -2   3  10       21.24       20.98      1.01 o 
  -1   3  10       37.20       34.26      2.45 o 
   0   3  10       34.37       33.94      1.13 o 
   1   3  10       65.18       71.62      1.92 o 
   2   3  10       12.44       12.94      1.42 o 
   3   3  10      196.45      193.66      2.44 o 
   4   3  10       10.18       13.63      1.50 o 
   5   3  10      173.66      182.92      4.06 o 
   6   3  10       31.21       31.85      4.13 o 
   7   3  10       23.28       23.87      2.69 o 
   8   3  10        2.83        0.78      1.46 o 
   9   3  10        0.08        0.04      1.15 o 
  -4   4  10        0.03       -0.87      1.62 o 
  -3   4  10        1.44        1.67      2.63 o 
  -2   4  10       21.73       15.78      2.91 o 
  -1   4  10        3.09        2.77      0.58 o 
   0   4  10       35.45       35.59      1.13 o 
   1   4  10      123.19      124.63      2.05 o 
   2   4  10       29.88       28.70      0.86 o 
   3   4  10      105.89      102.70      2.69 o 
   4   4  10       10.43       10.08      0.76 o 
   5   4  10       99.32      101.17      2.20 o 
   6   4  10        9.19        9.88      0.88 o 
   7   4  10        5.24        4.08      0.97 o 
   8   4  10        0.23       -0.28      0.65 o 
   9   4  10        0.96        1.04      1.29 o 
  -4   5  10        1.67        0.56      3.03 o 
  -3   5  10        1.81        1.81      3.01 o 
  -2   5  10        1.00        0.30      1.18 o 
  -1   5  10       43.60       46.08      2.78 o 
   0   5  10        6.22        5.35      0.55 o 
   1   5  10        1.61        2.50      0.51 o 
   2   5  10       36.47       42.20      1.87 o 
   3   5  10       22.08       23.28      1.06 o 
   4   5  10       38.75       42.67      1.22 o 
   5   5  10       78.20       79.55      3.11 o 
   6   5  10       35.82       39.85      1.40 o 
   7   5  10        8.48        7.37      0.80 o 
   8   5  10        2.54        2.20      0.63 o 
   9   5  10        0.02       -0.97      1.76 o 
  -3   6  10        2.60        5.19      2.16 o 
  -2   6  10        1.75        2.63      1.83 o 
  -1   6  10        2.18        3.32      1.12 o 
   0   6  10        6.01        6.42      2.82 o 
   1   6  10        0.13        0.64      0.67 o 
   2   6  10        0.06       -0.11      0.53 o 
   3   6  10       10.80       11.43      0.92 o 
   4   6  10        8.58       10.04      0.77 o 
   5   6  10        0.02       -0.36      0.70 o 
   6   6  10       41.17       40.52      1.78 o 
   7   6  10       21.25       22.44      3.13 o 
   8   6  10        2.34        2.19      1.72 o 
   9   6  10        1.71        2.12      1.93 o 
  -2   7  10        0.66        0.99      1.74 o 
  -1   7  10        1.42        0.07      2.31 o 
   0   7  10       17.71       19.92      3.79 o 
   1   7  10       30.88       33.92      1.76 o 
   2   7  10        2.39        2.61      0.77 o 
   3   7  10        0.52        1.71      0.78 o 
   4   7  10       17.27       18.90      2.30 o 
   5   7  10       31.85       32.68      1.86 o 
   6   7  10        9.03       11.55      2.75 o 
   7   7  10       21.67       24.34      2.21 o 
   8   7  10       10.41       10.96      2.11 o 
   9   7  10        2.43        2.99      1.95 o 
  -1   8  10        0.10       -0.52      1.60 o 
   0   8  10        0.08       -0.21      1.37 o 
   1   8  10        3.43        5.05      1.65 o 
   2   8  10        1.03        0.72      0.43 o 
   3   8  10       25.68       27.69      1.75 o 
   4   8  10        8.88        8.06      1.15 o 
   5   8  10       49.42       47.65      2.07 o 
   6   8  10        4.52        4.23      2.28 o 
   7   8  10        5.30        6.58      2.85 o 
   8   8  10       13.01       11.17      3.62 o 
   9   8  10        4.96        9.68      4.09 o 
   0   9  10        6.57        6.44      3.67 o 
   1   9  10       12.47       13.69      3.76 o 
   2   9  10       16.18       13.56      2.00 o 
   3   9  10        6.36        6.23      2.21 o 
   4   9  10       17.31       12.63      1.06 o 
   5   9  10        4.49        4.80      1.05 o 
   6   9  10        2.22        2.26      1.24 o 
   7   9  10       17.59       13.68      1.97 o 
   8   9  10        1.56        1.29      1.58 o 
   9   9  10        0.44        1.10      1.81 o 
   2  10  10        0.62        4.70      3.05 o 
   3  10  10        3.68        5.05      1.65 o 
   4  10  10        4.11        4.20      1.22 o 
   5  10  10       30.16       33.50      1.25 o 
   6  10  10        0.00        0.56      1.26 o 
   7  10  10       16.08       16.09      2.50 o 
   8  10  10        0.03        0.84      1.38 o 
   5  11  10        0.45        1.49      0.73 o 
  -2  -4  11        0.30       -0.01      1.10 o 
  -1  -4  11        0.00       -0.13      1.51 o 
   0  -4  11        0.00        0.44      1.26 o 
   1  -4  11        0.05       -1.19      1.40 o 
  -4  -3  11        0.40        0.42      0.98 o 
  -3  -3  11        0.26        0.26      1.12 o 
  -2  -3  11        3.85        5.43      1.76 o 
  -1  -3  11        2.45        2.81      1.65 o 
   0  -3  11        0.69        1.20      2.08 o 
   1  -3  11        4.01        3.92      2.45 o 
   2  -3  11        1.41        1.63      1.59 o 
   3  -3  11        0.44        0.09      1.19 o 
  -4  -2  11        3.31        3.25      1.11 o 
  -3  -2  11        1.86        4.27      1.77 o 
  -2  -2  11        3.22        2.80      1.07 o 
  -1  -2  11        8.86        8.52      1.53 o 
   0  -2  11        0.86        1.82      1.14 o 
   1  -2  11        0.01        0.23      1.02 o 
   2  -2  11        1.73        2.68      1.30 o 
   3  -2  11        5.49        4.27      1.44 o 
   4  -2  11        0.26        0.05      1.32 o 
  -5  -1  11        0.15        2.38      1.42 o 
  -4  -1  11        9.06        7.80      1.26 o 
  -3  -1  11        0.11        1.14      1.34 o 
  -2  -1  11        0.82        3.41      1.31 o 
  -1  -1  11        0.05        0.37      0.72 o 
   0  -1  11        6.74        6.97      1.58 o 
   1  -1  11       11.81       12.15      1.48 o 
   2  -1  11        4.43        6.77      1.62 o 
   3  -1  11        0.89        1.30      1.45 o 
   4  -1  11       15.42       11.78      1.68 o 
   5  -1  11        0.59       -1.06      1.92 o 
   6  -1  11        2.48       -1.68      1.85 o 
  -5   0  11        1.90        3.57      1.39 o 
  -4   0  11        2.00        0.68      0.99 o 
  -3   0  11        0.08        0.48      0.91 o 
  -2   0  11        1.18       -0.09      0.80 o 
  -1   0  11       38.30       43.21      1.84 o 
   0   0  11        0.44        1.81      0.87 o 
   1   0  11      110.47      112.86      4.34 o 
   2   0  11       25.47       20.39      2.67 o 
   3   0  11       14.06        4.83      3.26 o 
   4   0  11        6.04        3.67      1.54 o 
   5   0  11        8.14        3.41      1.65 o 
   6   0  11        0.01        0.14      1.44 o 
  -5   1  11        0.35       -0.50      2.38 o 
  -4   1  11        1.23        1.32      0.98 o 
  -3   1  11        0.90        1.06      1.17 o 
  -2   1  11        1.25        1.64      0.87 o 
  -1   1  11       13.31       11.59      1.52 o 
   0   1  11        2.29        2.84      0.74 o 
   1   1  11        0.84        0.06      0.60 o 
   2   1  11       34.91       36.39      1.77 o 
   3   1  11       36.68       36.68      1.75 o 
   4   1  11        0.22        1.72      1.08 o 
   5   1  11        0.00        0.68      1.23 o 
   6   1  11        0.58        0.78      1.14 o 
   7   1  11        0.10        0.40      2.93 o 
  -4   2  11        0.45        1.03      2.38 o 
  -3   2  11        0.03        0.56      0.78 o 
  -2   2  11        6.44        5.76      0.79 o 
  -1   2  11        9.94        8.63      0.87 o 
   0   2  11        8.46        9.08      0.90 o 
   1   2  11       24.38       27.14      2.52 o 
   2   2  11       10.18        9.92      0.98 o 
   3   2  11       12.30        8.39      1.05 o 
   4   2  11        0.86        0.84      1.11 o 
   5   2  11       17.53       27.04      3.94 o 
   6   2  11        3.35        1.63      1.45 o 
   7   2  11       20.70       14.50      3.12 o 
   8   2  11        5.08        4.41      2.74 o 
  -3   3  11        0.71        0.05      1.95 o 
  -2   3  11        2.71        2.30      0.71 o 
  -1   3  11       29.02       31.14      1.30 o 
   0   3  11        4.20        3.34      0.84 o 
   1   3  11        3.28        3.31      0.86 o 
   2   3  11        4.42        3.07      0.75 o 
   3   3  11       48.24       54.28      2.00 o 
   4   3  11       27.94       28.22      2.33 o 
   5   3  11       83.66       92.24      3.07 o 
   6   3  11       72.09       74.61      2.61 o 
   7   3  11       27.85       28.53      2.46 o 
   8   3  11        2.46        1.76      1.97 o 
  -4   4  11        0.01        0.59      1.53 o 
  -2   4  11        8.04        5.62      1.64 o 
  -1   4  11       16.51       17.67      0.87 o 
   0   4  11        9.76        7.38      0.61 o 
   1   4  11       11.08       11.09      0.81 o 
   2   4  11       22.85       23.10      0.90 o 
   3   4  11       15.08       14.75      0.95 o 
   4   4  11       68.86       67.18      1.46 o 
   5   4  11       14.69       12.90      1.57 o 
   6   4  11       14.62       13.29      0.97 o 
   7   4  11        0.90        1.44      1.06 o 
   8   4  11        0.06       -0.47      1.25 o 
   9   4  11        2.51        1.70      2.45 o 
  -3   5  11        0.25       -0.78      1.42 o 
  -1   5  11        0.31        0.89      1.29 o 
   0   5  11       40.73       36.76      1.18 o 
   1   5  11       50.12       53.91      1.73 o 
   2   5  11       16.20       16.49      0.92 o 
   3   5  11       19.03       19.70      1.00 o 
   4   5  11       18.99       20.96      1.19 o 
   5   5  11       21.30       26.74      1.86 o 
   6   5  11       18.48       20.33      1.79 o 
   7   5  11        0.42        0.40      0.86 o 
   8   5  11        0.08        0.01      1.04 o 
   9   5  11        0.74        1.40      1.70 o 
  -2   6  11        2.66        2.51      1.97 o 
  -1   6  11       13.44       17.96      1.63 o 
   0   6  11       10.75       11.22      3.45 o 
   1   6  11       31.42       34.52      1.83 o 
   2   6  11        2.25        2.24      0.88 o 
   3   6  11        6.04        4.24      1.02 o 
   4   6  11        0.01        0.81      0.66 o 
   5   6  11       13.50       15.41      0.99 o 
   6   6  11        0.01       -0.08      0.81 o 
   7   6  11        8.42        7.03      1.05 o 
   8   6  11        1.45        2.43      1.55 o 
   9   6  11        0.58       -0.56      1.81 o 
  -2   7  11        0.04        2.45      2.04 o 
  -1   7  11        1.82        1.90      1.84 o 
   0   7  11        0.34        0.26      2.45 o 
   1   7  11       13.57       14.10      1.40 o 
   2   7  11       18.96       22.74      1.97 o 
   3   7  11       68.38       67.41      3.24 o 
   4   7  11        0.11        0.37      0.78 o 
   5   7  11        0.57       -0.11      0.63 o 
   6   7  11        2.72        1.75      0.83 o 
   7   7  11        3.56        3.27      0.73 o 
   8   7  11        1.47        1.44      1.69 o 
   9   7  11        7.46       10.41      2.54 o 
   0   8  11        0.09       -0.63      1.62 o 
   1   8  11        5.59        6.19      1.90 o 
   2   8  11        0.75        5.38      1.64 o 
   3   8  11        0.01        0.96      1.31 o 
   4   8  11        6.70        5.03      1.95 o 
   5   8  11       52.23       50.91      2.30 o 
   6   8  11        0.03        1.31      1.25 o 
   7   8  11       16.43        3.85      2.80 o 
   8   8  11        0.01        0.44      2.58 o 
   9   8  11        1.46        1.29      3.17 o 
   1   9  11        6.07        6.51      3.55 o 
   2   9  11        0.37        2.05      1.60 o 
   3   9  11       12.95       17.51      3.41 o 
   4   9  11        0.64        0.34      0.69 o 
   5   9  11        2.19        2.49      1.17 o 
   6   9  11        5.04        4.65      2.45 o 
   7   9  11        0.53        1.20      1.39 o 
   8   9  11        3.94        5.31      1.91 o 
   3  10  11       17.84       25.51      2.45 o 
   4  10  11        3.35        5.78      1.62 o 
   5  10  11       19.16       18.30      3.29 o 
   6  10  11        1.05        2.52      1.15 o 
   7  10  11       12.93        9.76      2.49 o 
  -2  -3  12        0.29        1.73      2.06 o 
  -1  -3  12        1.29        0.01      1.44 o 
   0  -3  12        5.48        5.80      2.32 o 
   1  -3  12        1.05        1.74      1.45 o 
  -3  -2  12        0.36        1.65      1.20 o 
  -2  -2  12        4.62        8.21      2.66 o 
  -1  -2  12        5.84        4.77      1.96 o 
   0  -2  12        0.95        0.04      1.03 o 
   1  -2  12       10.39       10.72      1.71 o 
   2  -2  12        0.07       -1.68      1.68 o 
   3  -2  12        0.70        1.32      1.40 o 
  -3  -1  12        0.77        0.46      0.92 o 
  -2  -1  12        0.36        1.99      1.57 o 
  -1  -1  12        2.97        2.10      1.42 o 
   0  -1  12        5.60        7.15      1.70 o 
   1  -1  12        3.60        3.97      1.58 o 
   2  -1  12        0.08        0.57      1.15 o 
   3  -1  12       17.99       23.69      7.67 o 
   4  -1  12        0.23        0.64      1.27 o 
   5  -1  12        8.24       11.90      5.07 o 
  -4   0  12        4.57        6.63      1.82 o 
  -3   0  12        3.10        2.75      1.03 o 
  -2   0  12        1.30        1.15      1.04 o 
  -1   0  12        2.20        2.30      0.97 o 
   0   0  12        4.69        4.05      1.30 o 
   1   0  12       16.58       13.45      1.52 o 
   2   0  12       15.90       13.38      1.88 o 
   3   0  12       11.77        6.76      1.74 o 
   4   0  12       29.68       17.89      3.17 o 
   5   0  12        0.94        0.24      1.42 o 
   6   0  12        0.40        1.81      2.47 o 
  -4   1  12        0.55        0.15      0.91 o 
  -3   1  12        0.85        0.93      0.84 o 
  -2   1  12       10.44        7.70      1.35 o 
  -1   1  12       11.12       10.28      1.39 o 
   0   1  12       14.98       15.24      1.62 o 
   1   1  12        8.43        9.53      1.37 o 
   2   1  12        0.06       -0.71      1.07 o 
   3   1  12        2.93        3.83      1.54 o 
   4   1  12        3.68        2.02      1.46 o 
   5   1  12       13.11        9.12      1.61 o 
   6   1  12        0.01       -0.15      1.40 o 
  -4   2  12        0.09        0.19      1.39 o 
  -3   2  12        2.75        2.18      0.76 o 
  -2   2  12        1.42        1.28      0.93 o 
  -1   2  12       29.30       28.46      1.15 o 
   0   2  12       22.56       23.87      5.55 o 
   1   2  12       10.46        9.78      1.06 o 
   2   2  12        5.76        3.86      0.88 o 
   3   2  12        1.12        1.13      0.79 o 
   4   2  12        1.53        0.58      1.22 o 
   5   2  12        7.88        4.36      1.61 o 
   6   2  12        0.84        0.68      1.98 o 
   7   2  12        0.74        2.98      1.85 o 
  -3   3  12        0.48        1.43      2.56 o 
  -2   3  12        1.55        1.86      0.92 o 
  -1   3  12       25.40       31.75      3.27 o 
   0   3  12        5.98        4.59      0.83 o 
   1   3  12       23.36       30.74      1.36 o 
   2   3  12        0.42       -0.15      0.80 o 
   3   3  12        6.35        7.68      1.05 o 
   4   3  12        6.15        4.53      0.98 o 
   5   3  12        8.31        8.69      1.05 o 
   6   3  12        0.13       -0.05      0.99 o 
   7   3  12        0.81        0.65      1.50 o 
   8   3  12        6.04        5.07      1.69 o 
  -2   4  12        2.00        3.17      2.84 o 
  -1   4  12       14.93       15.24      0.91 o 
   0   4  12       30.73       37.12      1.27 o 
   1   4  12        0.28       -0.31      0.55 o 
   2   4  12        5.74        5.06      0.84 o 
   3   4  12       11.71        9.76      0.99 o 
   4   4  12        1.72        2.32      1.02 o 
   5   4  12        3.81        3.72      1.18 o 
   6   4  12        0.32        0.36      0.69 o 
   7   4  12        0.21        0.16      0.84 o 
   8   4  12        2.37        0.90      1.41 o 
  -1   5  12        0.46        0.77      1.39 o 
   0   5  12        0.67        1.10      0.53 o 
   1   5  12       19.47       20.96      1.74 o 
   2   5  12        5.29        3.46      1.45 o 
   3   5  12       57.67       63.66      2.07 o 
   4   5  12       14.24       12.52      1.05 o 
   5   5  12        0.02        0.65      0.92 o 
   6   5  12        9.35        9.53      1.05 o 
   7   5  12        0.53       -0.20      1.04 o 
   8   5  12        0.01       -0.19      1.09 o 
  -2   6  12        0.13       -0.30      1.57 o 
   1   6  12        0.08        0.62      0.66 o 
   2   6  12        1.84        0.54      0.61 o 
   3   6  12       21.25       22.44      2.58 o 
   4   6  12        2.07        2.12      0.79 o 
   5   6  12       16.18       17.40      1.25 o 
   6   6  12       14.91       15.54      2.38 o 
   7   6  12        0.52        1.11      0.79 o 
   8   6  12        0.52       -0.88      1.51 o 
  -1   7  12        1.15        2.80      2.09 o 
   0   7  12        0.47        1.52      1.41 o 
   2   7  12        7.37        5.81      1.71 o 
   3   7  12       10.55        9.65      1.10 o 
   4   7  12        9.03        8.11      1.25 o 
   5   7  12        7.61        6.58      1.72 o 
   6   7  12        8.81        8.00      1.35 o 
   7   7  12        5.77        5.06      1.29 o 
   8   7  12        0.94        0.84      1.69 o 
   0   8  12        4.79        4.87      2.21 o 
   1   8  12        1.04        2.47      1.83 o 
   3   8  12       13.98       13.88      1.26 o 
   4   8  12       25.00       28.10      1.59 o 
   5   8  12        5.77        5.19      1.43 o 
   6   8  12        1.55        2.14      1.41 o 
   7   8  12       40.99       39.54      5.20 o 
   8   8  12        3.71        4.28      3.39 o 
   2   9  12        0.91        1.24      1.64 o 
   4   9  12        0.35        0.63      0.96 o 
   5   9  12        0.37        1.51      2.04 o 
   6   9  12        0.63        0.99      2.07 o 
   7   9  12        1.88        2.31      1.57 o 
   5  10  12       11.84       10.35      1.85 o 
  -2  -1  13       11.50       14.79      4.41 o 
  -1  -1  13        0.11       -0.81      1.12 o 
   0  -1  13        4.98        7.50      1.50 o 
   1  -1  13        0.27       -0.55      1.20 o 
   2  -1  13        6.85        7.15      2.03 o 
   3  -1  13        0.47       -0.99      2.35 o 
  -2   0  13        0.20       -0.31      0.82 o 
  -1   0  13       11.29       13.04      1.70 o 
   0   0  13        3.18        5.50      1.25 o 
   1   0  13        1.71        1.99      1.02 o 
   2   0  13        0.16        1.60      1.59 o 
   3   0  13        4.06        2.09      1.37 o 
   4   0  13        2.92        0.66      1.60 o 
  -2   1  13        0.62        2.55      1.02 o 
  -1   1  13        0.48        1.79      1.14 o 
   0   1  13        3.30        3.34      0.94 o 
   1   1  13        7.21        9.38      2.91 o 
   2   1  13        4.62        5.26      1.26 o 
   3   1  13        2.87        1.42      1.19 o 
   4   1  13        0.50       -0.54      1.47 o 
   5   1  13        1.18        1.00      1.32 o 
  -2   2  13        0.01        0.35      0.67 o 
  -1   2  13        1.17        0.66      1.01 o 
   0   2  13        0.06        0.41      0.80 o 
   1   2  13        3.16        2.12      0.96 o 
   2   2  13        4.66        4.57      1.57 o 
   3   2  13        0.83        2.48      1.42 o 
   4   2  13        2.35        3.63      1.53 o 
   5   2  13        0.08        0.51      2.78 o 
   6   2  13        4.67        2.95      1.77 o 
  -2   3  13        3.40        2.28      1.51 o 
  -1   3  13        0.73        0.88      0.72 o 
   0   3  13       14.63       13.25      1.22 o 
   1   3  13        2.81        3.66      1.10 o 
   2   3  13        2.91        1.69      0.91 o 
   3   3  13       12.01       13.82      1.15 o 
   4   3  13        1.91        3.96      1.10 o 
   5   3  13       12.91       14.17      2.90 o 
   6   3  13        0.61        1.94      1.21 o 
   7   3  13        0.04        1.26      1.24 o 
  -2   4  13        1.84        2.33      2.84 o 
  -1   4  13        5.20        3.98      1.04 o 
   0   4  13        0.81        0.54      0.67 o 
   1   4  13        0.24        0.44      0.74 o 
   2   4  13       11.21        9.50      1.07 o 
   3   4  13        1.41        2.15      0.89 o 
   4   4  13        1.46        2.26      1.79 o 
   5   4  13        2.05        3.72      1.88 o 
   6   4  13        9.72        8.31      1.34 o 
   7   4  13        7.37        6.31      1.28 o 
  -1   5  13        0.96        0.52      1.46 o 
   0   5  13        7.17        6.58      1.88 o 
   1   5  13        0.19        0.03      0.70 o 
   2   5  13        0.24        0.22      1.06 o 
   3   5  13        4.28        3.50      0.92 o 
   4   5  13        5.66        5.09      1.00 o 
   5   5  13       17.02       21.37      2.08 o 
   6   5  13        6.58        5.50      1.01 o 
   7   5  13        2.66        1.75      1.01 o 
   0   6  13        6.34        8.58      3.34 o 
   1   6  13        2.26        2.08      0.78 o 
   2   6  13        0.58       -0.21      0.81 o 
   3   6  13        0.05        1.28      1.20 o 
   4   6  13        0.22        0.44      0.94 o 
   5   6  13       10.67       10.82      1.46 o 
   6   6  13        0.00        0.77      0.89 o 
   7   6  13        8.01        6.69      1.32 o 
   0   7  13        0.61        0.85      1.62 o 
   3   7  13        2.70        4.80      1.57 o 
   4   7  13        0.09        0.10      0.71 o 
   5   7  13       13.82       12.26      1.21 o 
   6   7  13        0.59        0.09      0.66 o 
   7   7  13        2.07        1.29      1.00 o 
   2   8  13        1.39        2.98      1.72 o 
   3   8  13        0.17       -0.45      2.28 o 
   4   8  13        4.57        1.93      2.04 o 
   5   8  13        3.74        3.79      1.46 o 
   6   8  13       14.89        9.52      3.22 o 
   7   8  13        0.56        1.11      1.58 o 
   5   9  13        0.36        1.50      1.29 o 
   6   9  13        0.21       -0.10      1.15 o 
   0   0  14        5.12        9.52      2.17 o 
   1   0  14        2.92        4.95      1.71 o 
   2   0  14       13.19       11.41      1.78 o 
  -1   1  14        0.14       -0.20      0.83 o 
   0   1  14        7.62        6.80      1.36 o 
   1   1  14        1.64        3.07      1.24 o 
   2   1  14        0.03        1.05      1.16 o 
   3   1  14        7.35        4.75      1.50 o 
   4   1  14        3.78        2.90      1.52 o 
  -1   2  14        8.81        9.24      1.18 o 
   0   2  14        0.45        3.85      0.97 o 
   1   2  14        2.08        4.20      1.38 o 
   2   2  14        2.11        5.82      1.98 o 
   3   2  14        0.49        2.85      1.67 o 
   4   2  14        0.12        3.94      2.79 o 
   5   2  14        7.83        9.46      2.57 o 
  -1   3  14        0.28        0.41      0.93 o 
   0   3  14        5.26        3.50      1.49 o 
   1   3  14        0.64        1.35      1.11 o 
   2   3  14        3.77        4.84      1.20 o 
   3   3  14        0.85        0.75      0.88 o 
   4   3  14       12.40       15.23      1.81 o 
   5   3  14        0.24        1.94      1.13 o 
   6   3  14       12.00       10.70      3.42 o 
  -1   4  14        1.10        2.05      2.87 o 
   0   4  14        1.86        2.52      1.08 o 
   1   4  14        0.12        1.51      1.10 o 
   2   4  14        6.97        5.16      1.29 o 
   3   4  14        1.34        0.77      1.20 o 
   4   4  14        4.67        8.13      1.24 o 
   5   4  14       10.41       17.47      2.25 o 
   6   4  14        5.69        6.59      1.78 o 
   0   5  14        0.19        0.30      1.41 o 
   1   5  14        8.91        8.35      1.50 o 
   2   5  14        5.71        5.75      1.29 o 
   3   5  14        7.74       10.18      2.42 o 
   4   5  14        2.03        2.76      1.61 o 
   5   5  14        0.60       -0.07      0.92 o 
   6   5  14        4.61        3.52      1.28 o 
   1   6  14        0.01       -0.23      2.47 o 
   2   6  14        4.03        1.81      1.07 o 
   3   6  14        2.77        3.39      1.02 o 
   4   6  14        0.13        1.19      0.93 o 
   5   6  14        1.04        1.68      0.98 o 
   6   6  14        1.07        0.80      1.12 o 
   2   7  14        9.27       11.47      2.19 o 
   3   7  14       10.19        6.80      1.04 o 
   4   7  14       20.93       26.77      1.32 o 
   5   7  14        0.01        0.12      0.72 o 
   6   7  14        0.00       -0.50      0.98 o 
   4   8  14        0.13        0.28      1.11 o 
   5   8  14        0.63        1.44      2.28 o 
   2   3  15        1.96        4.89      1.53 o 
   3   3  15        0.63        2.83      1.47 o 
   2   4  15        0.74        2.09      1.64 o 
   3   4  15        6.93        8.25      2.07 o 
   4   4  15        2.59        3.84      1.26 o 
   2   5  15        6.06        6.12      1.50 o 
   3   5  15        0.77       -0.24      0.91 o 
   4   5  15        5.37        5.52      1.46 o 
   3   6  15        0.06       -0.91      0.96 o 
   4   6  15        7.88       10.30      1.70 o 
                                                 
